# Supplementary material for: Gene expression study in monocytes: evidence of inflammatory dysregulation in early-onset obsessive-compulsive disorder
Source: Transl Psychiatry. 2022 Mar 31;12:134. doi: 10.1038/s41398-022-01905-1 (PMC8971392; doi:10.1038/s41398-022-01905-1)
Supplement: Supplementary file 4 — Supplementary Table S3 [file 41398_2022_1905_MOESM4_ESM.xlsx]

## Sheet: Basal conditions
Table S3: Top differentially expressed genes (FDR-corrected P-value < 0.01, absolute log2FC ≥ 2) identified in monocytes under basal conditions.
Gene	statistic	p-value	FDR-corrected p-value	Fold Change
ARPC2	8.46163	1.93553e-09	1.67789e-05	7.09843
COX6B1	8.17671	3.99951e-09	2.00836e-05	6.49239
PGD	8.02251	5.94953e-09	2.39004e-05	6.27395
HLA-DRB3	7.6913	1.41034e-08	3.79376e-05	7.50317
HLA-DRA	7.66507	1.51101e-08	3.79376e-05	6.55078
IFI30	7.46598	2.55657e-08	4.27928e-05	12.3057
HLA-DMA	7.47706	2.48251e-08	4.27928e-05	8.3325
ANXA2P2	7.41923	2.89463e-08	4.47243e-05	22.4517
CAPNS1	7.32819	3.68915e-08	5.29288e-05	4.13031
CYBB	7.26192	4.40418e-08	5.43252e-05	11.1121
ANXA2	7.19	5.34082e-08	5.43252e-05	6.32307
ANXA11	7.2268	4.83868e-08	5.43252e-05	5.63911
PSMB3	7.20679	5.10555e-08	5.43252e-05	4.33941
SAMHD1	7.20566	5.12107e-08	5.43252e-05	4.18253
ACTR3	6.98809	9.20541e-08	7.36847e-05	12.2472
SLIRP	6.99745	8.97529e-08	7.36847e-05	6.89237
FBP1	6.96106	9.90485e-08	7.36847e-05	5.41233
ACOT13	6.99645	8.99962e-08	7.36847e-05	4.25379
TALDO1	6.98077	9.3897e-08	7.36847e-05	4.23541
CYBA	6.93306	1.0686e-07	7.40131e-05	8.19645
MSN	6.74695	1.77368e-07	0.000104783	6.9906
ACTG1	6.69048	2.06985e-07	0.000106602	6.48227
EIF5A	6.71997	1.90944e-07	0.000106602	5.92781
ARHGDIB	6.70811	1.97236e-07	0.000106602	4.87787
LCP1	6.65618	2.27374e-07	0.000111391	7.63432
HLA-DRB1	6.65797	2.26263e-07	0.000111391	5.16941
PSMA7	6.60493	2.61699e-07	0.000125154	4.989
RNASEK	6.53599	3.16303e-07	0.000138114	9.90049
CAPG	6.54053	3.12374e-07	0.000138114	5.752
CFL1	6.51384	3.36191e-07	0.000140682	5.07987
NDUFS6	6.51457	3.35515e-07	0.000140682	4.67511
PFN1	6.49918	3.50045e-07	0.000143112	11.0665
PFDN5	6.4928	3.56249e-07	0.000143112	6.20816
CALR	6.48034	3.687e-07	0.00014521	10.7406
ACTB	6.45183	3.9887e-07	0.000154071	7.8218
CTSB	6.35722	5.18051e-07	0.000181593	10.9734
INSIG1	6.32298	5.6957e-07	0.000181593	7.07183
TMSB10	6.34409	5.3723e-07	0.000181593	7.04634
EMP3	6.36744	5.0361e-07	0.000181593	5.4547
CD74	6.32936	5.59588e-07	0.000181593	5.02109
UBL5	6.34526	5.35496e-07	0.000181593	4.71988
ALDOA	6.30631	5.96493e-07	0.000183294	9.03563
EEF1B2	6.26944	6.60711e-07	0.000192334	4.37528
ITGB2	6.26308	6.72479e-07	0.000192783	9.50542
TPI1	6.2583	6.81451e-07	0.000192783	7.37214
EDARADD	6.19086	8.21881e-07	0.000227105	21.1487
VIM	6.17537	8.58049e-07	0.000227105	17.2154
LGALS3	6.17129	8.67852e-07	0.000227105	10.4831
RPS21	6.18184	8.4274e-07	0.000227105	7.72749
CD63	6.1676	8.76817e-07	0.000227105	4.64885
SH3BGRL3	6.11628	1.01147e-06	0.000241862	7.50317
RAC2	6.07006	1.15058e-06	0.000245858	5.86142
C19orf43	6.08735	1.0964e-06	0.000245858	5.0762
CORO1A	6.07471	1.13575e-06	0.000245858	4.30291
SPG21	6.06048	1.18172e-06	0.000249701	4.34694
STAB1	6.04344	1.23927e-06	0.000254	4.40762
SLC25A6	6.00014	1.39857e-06	0.000270995	4.44469
CD81	5.92218	1.73926e-06	0.000291123	5.0806
GNB2L1	5.91799	1.75978e-06	0.000292123	6.63743
NDUFS5	5.90888	1.80521e-06	0.000297208	4.14106
EIF4G2	5.8893	1.90697e-06	0.000303995	5.79326
PSAP	5.88173	1.94781e-06	0.000305696	10.1766
PABPC1	5.8789	1.9633e-06	0.000305696	5.29942
RAB7A	5.87522	1.98365e-06	0.000306489	4.92316
H2AFY	5.86583	2.03657e-06	0.000307567	9.09979
ANXA5	5.84659	2.14934e-06	0.000317438	6.43917
PRDX1	5.83304	2.23257e-06	0.000320068	11.8146
GPI	5.82976	2.25321e-06	0.000320068	6.20637
METTL9	5.83178	2.24045e-06	0.000320068	4.08476
PSMB1	5.82162	2.30523e-06	0.000323796	6.07075
MBNL1	5.81449	2.35179e-06	0.000324899	4.10667
HLA-DMB	5.78499	2.55475e-06	0.000335391	4.53154
GNG5	5.76579	2.69621e-06	0.00034276	5.88177
PSMC5	5.75807	2.75525e-06	0.000348062	4.69948
SQSTM1	5.70909	3.1616e-06	0.000369208	4.56859
GNAI2	5.70917	3.1609e-06	0.000369208	4.47856
CTBP1	5.6979	3.2626e-06	0.000376624	7.05092
LTA4H	5.67333	3.49594e-06	0.000390561	5.52606
TUBA1A	5.6306	3.94235e-06	0.000416769	4.34129
UXT	5.62157	4.04378e-06	0.000423039	4.37338
CYP27A1	5.61685	4.09784e-06	0.000425331	5.53564
CSTB	5.58538	4.47733e-06	0.000429351	20.8983
RNF130	5.5874	4.45198e-06	0.000429351	7.72749
CD53	5.59257	4.38769e-06	0.000429351	4.93739
SMAP2	5.59863	4.3134e-06	0.000429351	4.07874
RPL7A	5.57513	4.60846e-06	0.000430537	4.32815
EIF4H	5.56826	4.69842e-06	0.000432902	4.02957
PLA2G7	5.55853	4.829e-06	0.000433015	6.57732
BOLA2	5.55946	4.81637e-06	0.000433015	6.19563
EIF3E	5.56001	4.80892e-06	0.000433015	4.46334
CTSD	5.55077	4.93562e-06	0.000438658	4.58022
SEC61B	5.53994	5.0885e-06	0.000443489	4.32065
IER3	5.51348	5.48234e-06	0.000449167	13.5128
ATP6V0E1	5.50261	5.65276e-06	0.000449167	7.75432
LSP1	5.49778	5.73033e-06	0.000449167	7.04024
TMEM179B	5.50251	5.65441e-06	0.000449167	5.07181
SDCBP	5.51514	5.45667e-06	0.000449167	4.99837
UFC1	5.50022	5.6911e-06	0.000449167	4.69948
MOB1A	5.51302	5.4894e-06	0.000449167	4.17637
DNAJC7	5.46465	6.29115e-06	0.00046339	5.35635
TUBA1B	5.44937	6.56812e-06	0.000471111	4.8295
TUBA1C	5.43323	6.87388e-06	0.000482758	4.81071
RHOA	5.42768	6.98226e-06	0.000488661	4.0671
ATP6V0B	5.42058	7.12354e-06	0.000495098	7.00374
SF3B5	5.3989	7.57258e-06	0.000517357	4.58088
LEPROT	5.39752	7.60228e-06	0.000517625	4.09468
SDHB	5.38101	7.96461e-06	0.00052718	4.69948
PARK7	5.36368	8.36365e-06	0.000532927	5.15376
RPS11	5.34941	8.7074e-06	0.00054485	4.33691
GPNMB	5.34789	8.74471e-06	0.000545485	5.69127
DNMT1	5.33697	9.01842e-06	0.000558336	5.67158
MMP9	5.33286	9.12358e-06	0.000560151	8.61141
LIMS1	5.32127	9.42699e-06	0.000569476	5.85381
KIAA0391	5.29956	1.00226e-05	0.000586922	4.75683
NTAN1	5.29738	1.00843e-05	0.000588818	4
TXN	5.29476	1.01593e-05	0.000589074	6.84951
GNAS	5.29212	1.02353e-05	0.000589074	6.40301
RPS5	5.29605	1.01224e-05	0.000589074	4.84102
RPL35	5.28388	1.04761e-05	0.00059779	4.59678
ENO1	5.26934	1.0915e-05	0.000612401	5.80834
ATP6V1B2	5.26618	1.10129e-05	0.000612755	4.49504
CYP1B1	5.25857	1.12518e-05	0.000616782	5.38613
HVCN1	5.25619	1.13277e-05	0.000616782	4.14824
ATP6V0C	5.24407	1.17221e-05	0.000629547	7.49018
RPLP1	5.23498	1.20268e-05	0.000640768	4.08228
FTH1	5.20235	1.31875e-05	0.000653492	5.86904
IL2RG	5.20661	1.30298e-05	0.000653492	4.84417
CD68	5.20175	1.32096e-05	0.000653492	4.83369
DPYSL2	5.20349	1.31449e-05	0.000653492	4.40953
ARL6IP5	5.20748	1.29977e-05	0.000653492	4.32346
MPP1	5.21	1.29055e-05	0.000653492	4.31691
FCER1G	5.18454	1.38675e-05	0.00066162	6.58873
COX8A	5.15865	1.49191e-05	0.000689656	4.25011
OR5D14	-5.15744	1.49701e-05	0.000689656	0.249135
OAZ1	5.1517	1.52147e-05	0.000696299	4.86591
FTL	5.13953	1.57465e-05	0.000709159	7.83791
CSF1R	5.13222	1.60751e-05	0.000720705	4.45369
HLA-E	5.1154	1.68565e-05	0.000740997	5.85043
NDUFA1	5.10726	1.72486e-05	0.000753162	4.74174
HSP90AB1	5.07609	1.88355e-05	0.000796485	7.8967
GPX4	5.06843	1.9247e-05	0.000810472	6.73009
TLN1	5.06347	1.95185e-05	0.000814882	4.37149
RPL8	5.05306	2.01008e-05	0.000823676	4.08169
RPS8	5.03669	2.10512e-05	0.000837297	4.38097
ANP32B	5.03599	2.10929e-05	0.000837298	5.40764
PEA15	4.99865	2.34373e-05	0.000876652	5.16493
PPIB	4.98083	2.4646e-05	0.000900073	8.40137
SH3BGRL	4.97975	2.47217e-05	0.000900182	4.24398
GRN	4.97154	2.53008e-05	0.000907484	7.23504
HNRNPA2B1	4.96487	2.57813e-05	0.000914222	6.33678
NCF2	4.9636	2.58743e-05	0.000914222	4.82323
ATP5E	4.95893	2.62174e-05	0.000920633	4.38097
PLIN2	4.95216	2.67228e-05	0.000930919	5.81841
MDH1	4.9453	2.72454e-05	0.000939991	5.79075
IGBP1	4.94217	2.7487e-05	0.000945385	6.14218
NOP10	4.93936	2.77055e-05	0.00094707	5.4547
RAB10	4.91714	2.94977e-05	0.000967141	5.1226
BPTF	4.90576	3.04602e-05	0.000974243	4.8316
UTP3	4.90266	3.07274e-05	0.000975766	4.2098
PKM	4.89138	3.17211e-05	0.000983257	4.44084
ASAP1	4.88982	3.18609e-05	0.000984707	4.54038
RPS3	4.88379	3.24075e-05	0.000990771	8.34696
TMEM123	4.87359	3.33532e-05	0.00101046	5.03968
HCK	4.86883	3.38036e-05	0.00101595	6.50929
RPL13	4.86099	3.45593e-05	0.0010232	4.44598
DYNLL1	4.85014	3.56327e-05	0.00103494	4.22441
RAD23A	4.83742	3.69329e-05	0.00105374	5.31014
LAPTM5	4.82745	3.79859e-05	0.00107311	6.29028
RASGEF1B	4.82346	3.84157e-05	0.00108221	5.40109
UBB	4.82023	3.87663e-05	0.00108631	4.54136
CD44	4.81669	3.91551e-05	0.00108998	8.05704
FYN	4.80992	3.99089e-05	0.0010981	4.32065
RGCC	4.80458	4.05138e-05	0.00110718	4.58684
LIPA	4.79591	4.15157e-05	0.00112567	4.1178
ARF1	4.78681	4.25945e-05	0.00114532	4.76095
GNG10	4.75072	4.71501e-05	0.00118977	4.5591
EPB41L3	4.72951	5.00508e-05	0.00122295	7.67145
EEF1G	4.71782	5.1726e-05	0.00123065	4.70627
ATP6AP2	4.70535	5.35728e-05	0.00124544	4.46218
TMBIM6	4.69275	5.55052e-05	0.00126514	5.63973
HLA-C	4.67255	5.87495e-05	0.0013068	4.44213
ATP5I	4.66575	5.98836e-05	0.00132616	5.0477
TNS3	4.65249	6.21587e-05	0.00134975	4.46786
HNRNPL	4.64361	6.37295e-05	0.00136614	4.56899
ATF4	4.63311	6.56363e-05	0.00138484	4.01041
PRKCD	4.61281	6.94876e-05	0.00141953	4.06992
RPL27	4.59115	7.38455e-05	0.00144427	4.30571
ZFAND6	4.59137	7.38006e-05	0.00144427	4.1771
AURKAIP1	4.58515	7.50996e-05	0.00145826	4.68457
P4HB	4.58157	7.58582e-05	0.00146368	6.81616
PUF60	4.58172	7.58272e-05	0.00146368	4.43828
FLNA	4.56137	8.02823e-05	0.00150812	4.16024
HLA-DQA1	4.52143	8.97948e-05	0.00158068	5.18287
BNIP3L	4.51422	9.16289e-05	0.00159486	5.2446
LYZ	4.48314	9.99645e-05	0.00166209	6.9133
CLIC1	4.47708	0.000101673	0.00166566	4.51586
FUCA1	4.46722	0.00010452	0.00167817	5.74909
COX7C	4.45224	0.000108992	0.001713	5.35635
HBB	-4.40783	0.000123401	0.00182991	0.236583
OS9	4.40513	0.000124336	0.00183498	4.52108
SNHG12	4.39161	0.00012912	0.00186987	5.65685
RPL14	4.37547	0.000135072	0.00190636	4.50609
ARHGDIA	4.3677	0.000138033	0.00192805	5.10819
FCGR2A	4.36577	0.000138777	0.00192811	4.12912
LYN	4.36422	0.00013938	0.00192901	4.31816
MYH9	4.36485	0.000139135	0.00192901	4.1771
IL18BP	4.35842	0.000141651	0.0019489	4.84417
PSMG2	4.35621	0.00014253	0.00195033	4.63478
CCNH	4.34354	0.000147655	0.00198363	5.04551
CTSS	4.34212	0.00014824	0.00198635	5.1941
LGALS8	4.34132	0.00014857	0.00198839	4.14922
MYO1F	4.32601	0.000155048	0.00202159	4.69134
LDHA	4.32596	0.00015507	0.00202159	4.35165
PSTPIP2	4.3114	0.000161489	0.00206019	4.06639
OR4A15	-4.30945	0.00016237	0.00206556	0.201486
SQRDL	4.2927	0.000170119	0.00211742	4.13389
EEF2	4.2603	0.00018616	0.00220601	4.23174
HEXB	4.24248	0.000195612	0.00226162	4.04531
DAD1	4.20785	0.00021535	0.00236496	4.03306
TCIRG1	4.177	0.000234581	0.00247389	4.68322
DDX39B	4.17693	0.000234629	0.00247389	4.3244
MREG	4.14789	0.00025427	0.00258827	4.70355
C15orf48	4.14128	0.000258964	0.00261253	6.00016
GDI1	4.06699	0.000317939	0.00287887	4.35354
APLP2	4.05522	0.000328419	0.00293314	4.5928
CLPTM1L	4.04281	0.000339838	0.00297626	5.45943
FCN1	4.04079	0.000341739	0.00298293	4.07698
OLR1	4.02526	0.000356657	0.00304325	4.51879
PIK3R5	4.02031	0.000361544	0.00306188	4.38287
RHOQ	4.01647	0.000365382	0.00307718	4.43636
SLC26A11	3.98719	0.000396	0.00321896	5.25066
ATF5	3.98204	0.000401632	0.0032402	4.95561
SRC	3.982	0.000401678	0.0032402	4.66297
IL4I1	3.97934	0.000404618	0.00324957	4.74448
NFE2L2	3.90754	0.000492566	0.00363337	4.28709
HK2	3.88345	0.000526058	0.00375894	5.01717
NDRG1	3.8524	0.000572537	0.00393049	5.26585
RBM6	3.83007	0.000608433	0.00403504	4.03831
C3	3.8283	0.000611375	0.00404749	5.20086
OR5V1	-3.81012	0.000642339	0.00416597	0.245918
DDX24	3.79738	0.000664959	0.00426075	4.03201
CFHR4	-3.78625	0.000685343	0.00432886	0.182852
UBR4	3.78496	0.000687762	0.00433596	4.3244
OR8G1	-3.76723	0.000721623	0.00444617	0.108348
OR4K1	-3.73695	0.000783262	0.0046765	0.21576
ARAP1	3.72485	0.000809297	0.00475909	5.18287
MALAT1	3.6865	0.0008975	0.00506398	4.59479
NBPF10	3.66121	0.00096072	0.00525775	6.62881
KDM6B	3.63818	0.00102205	0.00545982	4.08582
OR11H1	-3.55079	0.00129123	0.00616491	0.21187
IL1B	3.4882	0.00152502	0.00677226	5.26433
LOC440040	-3.44088	0.00172846	0.00732134	0.23713
ANPEP	3.43021	0.00177779	0.00744112	4
BANP	3.30293	0.002482	0.00915169	6.67492
THBS1	3.29149	0.00255709	0.00931523	5.15689
DRAM2	3.2891	0.00257304	0.00933395	4.30944
MAGEF1	-3.26165	0.00276316	0.00978436	0.241903
SSX2	-3.25422	0.00281693	0.00989868	0.217826

## Sheet: LPS stimulation
Table S3: Top differentially expressed genes (FDR-corrected P-value < 0.01, absolute log2FC ≥ 2) identified in monocytes after LPS treatment.
Gene	statistic	p-value	FDR-corrected p-value	Fold Change
CCL3L1	7.19319	5.29535e-08	0.000531812	14.2215
CTSL	7.23313	4.75735e-08	0.000531812	5.71881
CCL22	6.96414	9.82229e-08	0.000562297	8.00396
ADA	6.91582	1.11978e-07	0.000562297	6.38007
IL1B	6.6333	2.42097e-07	0.000607845	29.2716
ANXA2P2	6.74099	1.80278e-07	0.000607845	20.5348
CCL3	6.63477	2.41125e-07	0.000607845	16.5478
IDO1	6.58441	2.76875e-07	0.000617923	19.0839
TXN	6.37756	4.89699e-07	0.00098361	11.9139
SERPINB2	6.26709	6.65033e-07	0.00121435	17.4222
CXCL1	6.14188	9.41878e-07	0.00129538	7.80825
MSN	6.18331	8.39311e-07	0.00129538	6.72051
TFPI2	6.13229	9.67372e-07	0.00129538	6.36219
PTGS2	6.03894	1.25493e-06	0.00157541	11.7708
CYBA	5.80913	2.38741e-06	0.00242268	6.58221
CCL4	5.80543	2.41231e-06	0.00242268	6.43399
IL36G	5.8172	2.334e-06	0.00242268	5.69056
IL12B	5.73719	2.92164e-06	0.00279448	9.76177
TUBA1C	5.669	3.53869e-06	0.00296159	5.76714
ANXA2	5.68463	3.38661e-06	0.00296159	4.7529
CREG1	5.67971	3.43372e-06	0.00296159	4.4295
CSTB	5.60892	4.19026e-06	0.00311724	26.134
ACTG1	5.59078	4.40985e-06	0.00314332	5.31053
CTSH	5.54978	4.9494e-06	0.0031889	4.08405
ANXA5	5.48795	5.89126e-06	0.00319816	6.48088
CTSB	5.40239	7.49855e-06	0.00320128	8.81306
LAMP3	5.47332	6.13926e-06	0.00320128	7.48276
SOD2	5.40355	7.47391e-06	0.00320128	5.86069
AQP9	5.37118	8.18861e-06	0.00320128	5.17112
CXCL3	5.35895	8.47612e-06	0.00320128	5.06804
UFC1	5.38614	7.85024e-06	0.00320128	5.05301
RAP1B	5.40731	7.39518e-06	0.00320128	5.02308
ILK	5.4415	6.71548e-06	0.00320128	4.30837
TUBA1A	5.34443	8.83062e-06	0.00322494	4.43608
LCP1	5.3171	9.53839e-06	0.0032596	5.67368
PILRA	5.32146	9.42186e-06	0.0032596	4.12163
IL2RG	5.2803	1.05825e-05	0.00332124	5.53221
EDARADD	5.24654	1.16407e-05	0.0033289	15.8738
IER3	5.25669	1.1312e-05	0.0033289	14.2074
ACTR3	5.23186	1.2133e-05	0.00333841	7.4274
KIAA0391	5.22482	1.23768e-05	0.00335945	5.17453
IL1A	5.20276	1.31719e-05	0.00343599	8.00793
OGFRL1	5.19722	1.33798e-05	0.00344546	4.54727
C15orf48	5.18721	1.37633e-05	0.00345563	11.0152
CD83	5.18846	1.37149e-05	0.00345563	5.29373
CXCL2	5.15765	1.49612e-05	0.00362087	9.13063
RAC2	5.14746	1.53981e-05	0.00362087	4.96866
SQSTM1	5.14883	1.53383e-05	0.00362087	4.32633
EMP3	5.12095	1.65945e-05	0.00362301	4.29985
CAPG	5.10926	1.71514e-05	0.00370433	4.31051
TMEM123	5.09379	1.79174e-05	0.00380762	6.09296
ATP6V0E1	5.03587	2.11001e-05	0.00383178	7.41821
SQRDL	5.04015	2.08464e-05	0.00383178	5.93809
DNAJC7	5.03971	2.08728e-05	0.00383178	5.2312
IRAK2	5.074	1.89466e-05	0.00383178	4.64052
SEC61B	5.07037	1.91419e-05	0.00383178	4.18641
IL2RA	5.03871	2.09315e-05	0.00383178	4.17399
UXT	5.03221	2.13194e-05	0.00383178	4.10432
TPI1	5.00838	2.28028e-05	0.0039133	5.524
PFN1	4.98337	2.44704e-05	0.00408695	7.17439
SERPINA1	4.96647	2.56656e-05	0.00414567	4.60162
MMADHC	4.9618	2.60059e-05	0.00414567	4.35556
DUSP5	4.93288	2.82169e-05	0.00435973	6.90945
INHBA	4.89678	3.12417e-05	0.00461509	8.12373
RAB10	4.90537	3.04939e-05	0.00461509	5.71032
CKB	4.87064	3.36316e-05	0.00472395	4.26592
ITGA1	4.86566	3.41067e-05	0.00475741	4.34264
PRDX1	4.86172	3.44875e-05	0.00477735	9.02724
ALDOA	4.85097	3.55491e-05	0.00489069	6.11109
CCL20	4.82051	3.87362e-05	0.00493527	6.75387
CYP1B1	4.81749	3.90674e-05	0.00493527	5.20228
RAD51L3-RFFL	4.82636	3.81021e-05	0.00493527	4.40762
SGPP2	4.8152	3.93193e-05	0.00493605	4.78517
CD44	4.80073	4.09562e-05	0.0049485	9.23703
FCER1G	4.79875	4.11852e-05	0.0049485	6.45953
PKM	4.76414	4.54027e-05	0.00512336	4.72241
SERPINB9	4.73843	4.88104e-05	0.00529949	4.20511
CTBP1	4.7274	5.03487e-05	0.00531545	5.65405
ASAP1	4.72602	5.05452e-05	0.00531545	4.77452
NPTN	4.70674	5.33625e-05	0.00546857	4.20053
ACTB	4.65243	6.21688e-05	0.00593685	4.8825
ENO1	4.63165	6.59071e-05	0.00602285	5.22344
PARK7	4.62509	6.71331e-05	0.00602285	4.53378
HCK	4.61998	6.8104e-05	0.006036	6.68732
HNRNPA2B1	4.62149	6.78157e-05	0.006036	6.27978
MARCKS	4.6127	6.9511e-05	0.00607042	6.18107
IL1RN	4.60101	7.18304e-05	0.00611827	6.55294
LYN	4.60751	7.053e-05	0.00611827	5.21224
FCGR2A	4.60162	7.17071e-05	0.00611827	4.94249
PIK3AP1	4.5751	7.72487e-05	0.00617042	4.80892
ID2	4.57475	7.73234e-05	0.00617042	4.75447
EIF4G2	4.5888	7.43338e-05	0.00617042	4.32012
SERPINB6	4.57888	7.6433e-05	0.00617042	4.08135
PABPC1	4.57809	7.6602e-05	0.00617042	4.00793
H2AFY	4.56493	7.94848e-05	0.00621964	6.27874
ATP6V0B	4.55969	8.06609e-05	0.00623137	5.75668
PLA2G7	4.53054	8.75329e-05	0.00650024	5.16174
HBB	-4.52334	8.93165e-05	0.00657147	0.205694
LDHA	4.51974	9.02223e-05	0.00658211	5.16813
INSIG1	4.48607	9.91451e-05	0.00686603	4.40908
BIRC3	4.48692	9.8911e-05	0.00686603	4.28002
VIM	4.47219	0.000103076	0.00687204	9.0541
MYH9	4.47391	0.000102579	0.00687204	4.78991
CD58	4.4716	0.000103246	0.00687204	4.34622
EPB41L3	4.46007	0.000106632	0.00698725	7.79975
ARL8B	4.43252	0.000115173	0.00736743	4.25989
ATP13A3	4.43042	0.00011585	0.00738717	8.41438
PSAP	4.42045	0.000119126	0.00750085	6.44994
UQCR10	4.41909	0.000119578	0.00750577	4.28285
SPPL2A	4.41627	0.000120524	0.00754155	4.83758
SH3BP5	4.4019	0.000125461	0.00759073	5.22344
HLA-E	4.40465	0.000124502	0.00759073	5.08396
CLDND1	4.4094	0.000122859	0.00759073	4.08001
SERPINB1	4.39182	0.000129045	0.00760158	4.50469
KDM6B	4.38618	0.000131094	0.00764603	6.13534
NOP10	4.37157	0.00013655	0.00774789	4.97851
MAP3K8	4.3618	0.000140324	0.00781805	4.62217
LGALS8	4.35744	0.00014204	0.00781805	4.60349
FNBP1	4.35346	0.000143625	0.00781805	4.16367
GCH1	4.36165	0.000140383	0.00781805	4.16367
BNIP3L	4.34399	0.000147471	0.00796262	5.50035
SRC	4.32881	0.000153845	0.00821841	5.98532
HLA-C	4.32373	0.000156038	0.00826958	4.3714
THBS1	4.3187	0.000158239	0.0082792	9.98269
CHST2	4.31997	0.000157681	0.0082792	4.67279
TRAF1	4.29462	0.000169212	0.00854748	5.65685
DDX60L	4.27278	0.000179812	0.00880901	4.66817
IFI30	4.2566	0.000188086	0.00900432	4.6176
SLC43A3	4.25537	0.000188729	0.00900432	4.59025
CFLAR	4.25762	0.000187557	0.00900432	4.34837
FLNA	4.24504	0.000194229	0.00911513	4.13014
C3	4.21521	0.000211002	0.00929589	6.9644
LGALS3	4.21581	0.00021065	0.00929589	5.56243
ADAR	4.19445	0.000223509	0.00943223	4.00132
GOLGA6D	-4.16467	0.000242732	0.00961795	0.24534
ANPEP	4.15752	0.000247585	0.0096751	6.02695
CXCL8	4.15568	0.000248848	0.00970557	7.05696
RNASEK	4.14324	0.000257562	0.0098729	4.72865
GPX4	4.13796	0.000261352	0.00994717	5.28065
