# Supplementary material for: Gene expression study in monocytes: evidence of inflammatory dysregulation in early-onset obsessive-compulsive disorder
Source: Transl Psychiatry. 2022 Mar 31;12:134. doi: 10.1038/s41398-022-01905-1 (PMC8971392; doi:10.1038/s41398-022-01905-1)
Supplement: Supplementary file 5 — Supplementary Table S4 [file 41398_2022_1905_MOESM5_ESM.xlsx]

## Sheet: Untreated monocytes
Table S4. Clusters of functional categories identified with DAVID (enrichment scores > 2 and three or more significant GO terms per cluster) for untreated monocytes.
Annotation Cluster 1	Enrichment Score: 11,25546232811355
Category	Term	Count	%	P-value	Genes	List Total	Pop Hits	Pop Total	Fold Enrichment	FDR
GOTERM_BP_ALL	GO:0048002~antigen processing and presentation of peptide antigen	27	9.47368	3.17212e-18	RAB7A, HLA-DRB1, HLA-DRB3, IFI30, HLA-DMB, CALR, PSMA7, HLA-DMA, CD74, DYNLL1, PSMB1, PSMB3, HLA-DRB4, FCER1G, HLA-DRB5, NCF2, HLA-C, CTSS, HLA-E, HLA-DQA1, CYBA, CYBB, PSMC5, PSMA6, ARF1, CTSD, HLA-DRA	259	179	16792	9.77943	5.97175e-15
GOTERM_BP_ALL	GO:0002478~antigen processing and presentation of exogenous peptide antigen	26	9.12281	3.25048e-18	RAB7A, HLA-DRB1, HLA-DRB3, IFI30, HLA-DMB, PSMA7, HLA-DMA, CD74, DYNLL1, PSMB1, PSMB3, HLA-DRB4, FCER1G, HLA-DRB5, NCF2, HLA-C, CTSS, HLA-E, HLA-DQA1, CYBA, CYBB, PSMC5, ARF1, PSMA6, CTSD, HLA-DRA	259	162	16792	10.4055	6.11926e-15
GOTERM_BP_ALL	GO:0019884~antigen processing and presentation of exogenous antigen	26	9.12281	9.23321e-18	RAB7A, HLA-DRB1, HLA-DRB3, IFI30, HLA-DMB, PSMA7, HLA-DMA, CD74, DYNLL1, PSMB1, PSMB3, HLA-DRB4, FCER1G, HLA-DRB5, NCF2, HLA-C, CTSS, HLA-E, HLA-DQA1, CYBA, CYBB, PSMC5, ARF1, PSMA6, CTSD, HLA-DRA	259	169	16792	9.97446	1.73822e-14
GOTERM_BP_ALL	GO:0019882~antigen processing and presentation	29	10.1754	1.26259e-17	RAB7A, HLA-DRB1, HLA-DRB3, IFI30, HLA-DMB, CALR, PSMA7, HLA-DMA, CD74, PSMB1, DYNLL1, PSMB3, HLA-DRB4, FCER1G, HLA-DRB5, THBS1, NCF2, HLA-C, CTSS, HLA-E, HLA-DQA1, CYBA, CYBB, PSMC5, PSMA6, ARF1, CTSD, RAB10, HLA-DRA	259	227	16792	8.28275	2.37692e-14
GOTERM_BP_ALL	GO:0002504~antigen processing and presentation of peptide or polysaccharide antigen via MHC class II	17	5.96491	2.19592e-12	RAB7A, HLA-DRB1, HLA-DRB3, IFI30, CTSS, HLA-DMB, HLA-DMA, CD74, HLA-DQA1, ARF1, DYNLL1, HLA-DRB4, FCER1G, HLA-DRB5, CTSD, THBS1, HLA-DRA	259	99	16792	11.1331	4.13396e-09
GOTERM_BP_ALL	GO:0019886~antigen processing and presentation of exogenous peptide antigen via MHC class II	16	5.61404	9.53837e-12	RAB7A, HLA-DRB1, HLA-DRB3, IFI30, CTSS, HLA-DMB, HLA-DMA, CD74, HLA-DQA1, ARF1, DYNLL1, HLA-DRB4, FCER1G, HLA-DRB5, CTSD, HLA-DRA	259	92	16792	11.2755	1.79567e-08
GOTERM_BP_ALL	GO:0002495~antigen processing and presentation of peptide antigen via MHC class II	16	5.61404	1.80318e-11	RAB7A, HLA-DRB1, HLA-DRB3, IFI30, CTSS, HLA-DMB, HLA-DMA, CD74, HLA-DQA1, ARF1, DYNLL1, HLA-DRB4, FCER1G, HLA-DRB5, CTSD, HLA-DRA	259	96	16792	10.8057	3.39461e-08
GOTERM_BP_ALL	GO:0045087~innate immune response	36	12.6316	6.74974e-08	HSP90AB1, HLA-DRB1, C3, HLA-DRB3, IFI30, ITGB2, PSMA7, PRDX1, SRC, CD44, PSMB1, PSMB3, FCN1, HLA-DRB4, FCER1G, HLA-DRB5, CSF1R, LGALS3, NCF2, LYN, HCK, SAMHD1, HLA-C, CTSS, HLA-E, PRKCD, HLA-DQA1, CYBA, CORO1A, CYBB, PSMC5, PSMA6, FYN, CTSB, UBB, HLA-DRA	259	836	16792	2.79189	0.000127069
GOTERM_BP_ALL	GO:0019221~cytokine-mediated signaling pathway	25	8.77193	5.10456e-06	HSP90AB1, HLA-DRB1, HLA-DRB3, IFI30, PSMA7, CD74, CD44, PSMB1, PSMB3, HLA-DRB4, HLA-DRB5, IL1B, IL2RG, CSF1R, EDARADD, HCK, SAMHD1, HLA-C, HLA-E, PRKCD, HLA-DQA1, PSMC5, PSMA6, UBB, HLA-DRA	259	554	16792	2.92572	0.00960925
GOTERM_BP_ALL	GO:0002696~positive regulation of leukocyte activation	17	5.96491	2.64751e-05	LYN, HLA-DRB1, HLA-DRB3, HLA-DMB, HLA-E, HLA-DQA1, CD74, SRC, CORO1A, FYN, CD81, HLA-DRB4, IL1B, FCER1G, HLA-DRB5, THBS1, HLA-DRA	259	311	16792	3.54398	0.0498295
Annotation Cluster 2	Enrichment Score: 11,224363164730143
Category	Term	Count	%	P-value	Genes	List Total	Pop Hits	Pop Total	Fold Enrichment	FDR
GOTERM_BP_ALL	GO:0044419~interspecies interaction between organisms	51	17.8947	7.98641e-14	HSP90AB1, TLN1, RPL14, RPL13, ANPEP, RPS3, DYNLL1, RPLP1, RHOA, CTBP1, LYN, SLC25A6, DDX39B, UBR4, HLA-C, CFL1, CD81, EEF1G, RPS11, CTSB, UBB, HLA-DRA, RAB7A, RAD23A, VIM, RPL35, PSMA7, SRC, ATP6V0C, PFN1, PSMB1, SQSTM1, PSMB3, FCN1, RPL8, IL2RG, PABPC1, RPL7A, RPS21, ENO1, P4HB, HCK, RPL27, SAMHD1, RPS5, RPS8, PPIB, ARF1, FYN, EIF4H, BNIP3L	259	998	16792	3.31316	1.5028e-10
GOTERM_BP_ALL	GO:0044403~symbiosis, encompassing mutualism through parasitism	51	17.8947	7.98641e-14	HSP90AB1, TLN1, RPL14, RPL13, ANPEP, RPS3, DYNLL1, RPLP1, RHOA, CTBP1, LYN, SLC25A6, DDX39B, UBR4, HLA-C, CFL1, CD81, EEF1G, RPS11, CTSB, UBB, HLA-DRA, RAB7A, RAD23A, VIM, RPL35, PSMA7, SRC, ATP6V0C, PFN1, PSMB1, SQSTM1, PSMB3, FCN1, RPL8, IL2RG, PABPC1, RPL7A, RPS21, ENO1, P4HB, HCK, RPL27, SAMHD1, RPS5, RPS8, PPIB, ARF1, FYN, EIF4H, BNIP3L	259	998	16792	3.31316	1.5028e-10
GOTERM_BP_ALL	GO:0016032~viral process	50	17.5439	9.39116e-14	HSP90AB1, TLN1, RPL14, RPL13, ANPEP, RPS3, DYNLL1, RPLP1, RHOA, CTBP1, LYN, SLC25A6, DDX39B, UBR4, HLA-C, CFL1, CD81, EEF1G, RPS11, CTSB, UBB, HLA-DRA, RAB7A, RAD23A, VIM, RPL35, PSMA7, SRC, ATP6V0C, PFN1, PSMB1, PSMB3, FCN1, RPL8, IL2RG, PABPC1, RPL7A, RPS21, ENO1, P4HB, HCK, RPL27, SAMHD1, RPS5, RPS8, PPIB, ARF1, FYN, EIF4H, BNIP3L	259	966	16792	3.3558	1.76825e-10
GOTERM_BP_ALL	GO:0044764~multi-organism cellular process	50	17.5439	1.22691e-13	HSP90AB1, TLN1, RPL14, RPL13, ANPEP, RPS3, DYNLL1, RPLP1, RHOA, CTBP1, LYN, SLC25A6, DDX39B, UBR4, HLA-C, CFL1, CD81, EEF1G, RPS11, CTSB, UBB, HLA-DRA, RAB7A, RAD23A, VIM, RPL35, PSMA7, SRC, ATP6V0C, PFN1, PSMB1, PSMB3, FCN1, RPL8, IL2RG, PABPC1, RPL7A, RPS21, ENO1, P4HB, HCK, RPL27, SAMHD1, RPS5, RPS8, PPIB, ARF1, FYN, EIF4H, BNIP3L	259	973	16792	3.33165	2.30949e-10
GOTERM_BP_ALL	GO:0051704~multi-organism process	71	24.9123	1.58721e-08	HSP90AB1, TLN1, RPL14, RPL13, MMP9, HEXB, ANPEP, HVCN1, SLIRP, RPS3, DYNLL1, RPLP1, RHOA, IL1B, CTBP1, LYN, SLC25A6, DDX39B, LYZ, UBR4, HLA-C, HLA-E, PRKCD, IL18BP, CFL1, CD81, EEF1G, GNAS, UBB, RPS11, CTSB, HLA-DRA, RAB7A, HLA-DRB1, RAD23A, VIM, RPL35, PSMA7, CALR, SRC, ATP6V0C, PFN1, PSMB1, SQSTM1, PSMB3, RPL8, FCN1, HLA-DRB4, HLA-DRB5, FCER1G, IL2RG, RPL7A, PABPC1, RPS21, ENO1, ARHGDIB, P4HB, …	259	2341	16792	1.96634	2.98804e-05
GOTERM_BP_ALL	GO:0019058~viral life cycle	26	9.12281	3.86322e-08	HSP90AB1, RAB7A, P4HB, CTBP1, RPL14, RPL13, RAD23A, DDX39B, RPL35, RPL27, ANPEP, RPS5, RPS8, RPS3, PFN1, PPIB, CD81, RPLP1, FCN1, RPL8, CTSB, UBB, RPL7A, PABPC1, RPS11, RPS21	259	455	16792	3.7048	7.27279e-05
Annotation Cluster 3	Enrichment Score: 7,30618718879153
Category	Term	Count	%	P-value	Genes	List Total	Pop Hits	Pop Total	Fold Enrichment	FDR
GOTERM_BP_ALL	GO:0002501~peptide antigen assembly with MHC protein complex	6	2.10526	4.88175e-09	HLA-DRB1, HLA-DRB4, HLA-DMB, CALR, HLA-DMA, HLA-DRA	259	6	16792	64.834	9.19024e-06
GOTERM_BP_ALL	GO:0002396~MHC protein complex assembly	6	2.10526	1.68716e-08	HLA-DRB1, HLA-DRB4, HLA-DMB, CALR, HLA-DMA, HLA-DRA	259	7	16792	55.572	3.1762e-05
GOTERM_BP_ALL	GO:0002399~MHC class II protein complex assembly	5	1.75439	2.69005e-07	HLA-DRB1, HLA-DRB4, HLA-DMB, HLA-DMA, HLA-DRA	259	5	16792	64.834	0.000506419
GOTERM_BP_ALL	GO:0002503~peptide antigen assembly with MHC class II protein complex	5	1.75439	2.69005e-07	HLA-DRB1, HLA-DRB4, HLA-DMB, HLA-DMA, HLA-DRA	259	5	16792	64.834	0.000506419
Annotation Cluster 4	Enrichment Score: 6,827723610078807
Category	Term	Count	%	P-value	Genes	List Total	Pop Hits	Pop Total	Fold Enrichment	FDR
GOTERM_BP_ALL	GO:0070887~cellular response to chemical stimulus	89	31.2281	2.15099e-13	HSP90AB1, ATP6V0E1, TLN1, RHOQ, HVCN1, PRDX1, RPS3, CD44, RHOA, IL1B, LEPROT, MSN, GNG5, TUBA1B, EDARADD, LYN, MPP1, HNRNPA2B1, FBP1, HLA-C, EEF2, CTSS, HLA-E, PRKCD, HLA-DQA1, IL18BP, SEC61B, PSMA6, BPTF, CD81, RGCC, TXN, PLA2G7, SDCBP, GNAS, UBB, NFE2L2, CTSB, RAB10, KDM6B, HLA-DRA, ZFAND6, LIMS1, CYP1B1, GNAI2, HLA-DRB1, HLA-DRB3, IFI30, ITGB2, ATP6V1B2, PSMA7, CALR, CD74, SRC, ATP6V0B, ATP6V0…	259	2648	16792	2.17909	4.04843e-10
GOTERM_BP_ALL	GO:0042221~response to chemical	116	40.7018	1.13232e-12	LDHA, OR11H12, CD44, IL1B, LEPROT, GNG5, EDARADD, HNRNPA2B1, FBP1, HLA-C, EEF2, HLA-E, HLA-DQA1, SEC61B, PSMA6, IGBP1, RGCC, SDCBP, NFE2L2, RAB10, HLA-DRA, ZFAND6, EEF1B2, CYP1B1, HLA-DRB1, GNAI2, HLA-DRB3, IFI30, ITGB2, ATP6V1B2, CALR, PSMA7, CD74, ATP6V0B, SRC, ATP6V0C, PFN1, PEA15, CD68, PSMB1, RAC2, PSMB3, RPL8, HLA-DRB4, HLA-DRB5, FCER1G, NDRG1, ARL6IP5, ARHGDIA, CSF1R, P4HB, LGALS3, OR11H1,…	259	4117	16792	1.82675	2.13166e-09
GOTERM_BP_ALL	GO:0007165~signal transduction	133	46.6667	1.82811e-08	ATP6AP2, MMP9, RASGEF1B, CD53, OR11H12, ACTG1, CD44, INSIG1, IL1B, LEPROT, GNG5, EDARADD, NCF2, FBP1, HLA-C, HLA-E, MYH9, HLA-DQA1, TNS3, SEC61B, PSMA6, IGBP1, RGCC, SDCBP, NFE2L2, RAB10, HLA-DRA, ZFAND6, RAB7A, CYP1B1, HLA-DRB1, GNAI2, HLA-DRB3, IFI30, ITGB2, ATP6V1B2, CALR, PSMA7, CD74, ATP6V0B, SRC, ATP6V0C, PFN1, PEA15, RAC2, PSMB1, ARPC2, PSMB3, HLA-DRB4, HLA-DRB5, FCER1G, NDRG1, ARL6IP5, AR…	259	5775	16792	1.49315	3.44155e-05
GOTERM_BP_ALL	GO:0051716~cellular response to stimulus	151	52.9825	2.73244e-08	ATP6AP2, MMP9, RASGEF1B, CD53, OR11H12, ACTG1, CD44, INSIG1, DNAJC7, IL1B, LEPROT, GNG5, EDARADD, NCF2, HNRNPA2B1, DDX39B, FBP1, HLA-C, EEF2, HLA-E, MYH9, HLA-DQA1, TNS3, SEC61B, PSMA6, IGBP1, RGCC, SDCBP, NFE2L2, RAB10, HLA-DRA, ZFAND6, RAB7A, CYP1B1, HLA-DRB1, GNAI2, HLA-DRB3, RAD23A, IFI30, ITGB2, ATP6V1B2, CALR, PSMA7, CD74, SRC, ATP6V0B, ATP6V0C, PEA15, PFN1, CD68, RAC2, PSMB1, ARPC2, PSMB3,…	259	6927	16792	1.4133	5.144e-05
GOTERM_BP_ALL	GO:0050896~response to stimulus	172	60.3509	3.72449e-08	LDHA, ATP6AP2, MMP9, RASGEF1B, CD53, OR11H12, ACTG1, CD44, INSIG1, DNAJC7, IL1B, LEPROT, GNG5, EDARADD, NCF2, HNRNPA2B1, DDX39B, FBP1, HLA-C, EEF2, HLA-E, MYH9, HLA-DQA1, TNS3, SEC61B, PSMA6, IGBP1, RGCC, SDCBP, NFE2L2, RAB10, HLA-DRA, ZFAND6, RAB7A, EEF1B2, CYP1B1, HLA-DRB1, GNAI2, HLA-DRB3, RAD23A, IFI30, ITGB2, ATP6V1B2, CALR, PSMA7, CD74, SRC, FTH1, ATP6V0B, ATP6V0C, PEA15, PFN1, CD68, RAC2, …	259	8329	16792	1.33887	7.01161e-05
GOTERM_BP_ALL	GO:0048583~regulation of response to stimulus	94	32.9825	7.07262e-08	HSP90AB1, IER3, ATP6AP2, MMP9, RHOQ, HLA-DMB, PRDX1, RPS3, OS9, ACTR3, ACTG1, CD44, DYNLL1, DNAJC7, RHOA, SPG21, IL1B, LEPROT, LYN, MPP1, SLC25A6, DDX39B, FBP1, HLA-C, BANP, CTSS, HLA-E, PRKCD, HLA-DQA1, FLNA, IL18BP, PSMA6, IGBP1, PFDN5, CD81, RGCC, TXN, PLA2G7, SDCBP, GNAS, UBB, NFE2L2, CTSB, HLA-DRA, ZFAND6, RAB7A, CYP1B1, GNAI2, HLA-DRB1, C3, HLA-DRB3, HK2, ITGB2, PSMA7, CALR, CD74, SRC, ATP6…	259	3636	16792	1.67613	0.000133147
GOTERM_BP_ALL	GO:0044763~single-organism cellular process	223	78.2456	2.99925e-07	C15ORF48, LDHA, AURKAIP1, RPL14, RPL13, PGD, CD53, OR11H12, SLC26A11, ACTG1, CLPTM1L, CD44, INSIG1, RPLP1, H2AFY, GNG5, FTL, CAPNS1, NCF2, MYH9, HLA-DQA1, UXT, RGCC, RPS11, RAB10, HLA-DRA, MDH1, ALDOA, CYP1B1, TALDO1, HLA-DRB1, GNAI2, HLA-DRB3, IFI30, ASAP1, CALR, CD74, ATP6V0B, ATP6V0C, PEA15, PFN1, TPI1, RAC2, TMEM123, HLA-DRB4, COX6B1, HLA-DRB5, FCER1G, PABPC1, RPS21, LGALS3, CD63, RPS5, RPS8,…	259	12256	16792	1.17967	0.000564629
GOTERM_BP_ALL	GO:0044700~single organism signaling	135	47.3684	5.6429e-07	ATP6AP2, MMP9, RASGEF1B, CD53, OR11H12, ACTG1, CD44, INSIG1, IL1B, LEPROT, GNG5, EDARADD, NCF2, FBP1, HLA-C, HLA-E, MYH9, HLA-DQA1, TNS3, SEC61B, PSMA6, IGBP1, RGCC, SDCBP, NFE2L2, RAB10, HLA-DRA, ZFAND6, RAB7A, CYP1B1, HLA-DRB1, GNAI2, HLA-DRB3, IFI30, ITGB2, ATP6V1B2, CALR, PSMA7, CD74, ATP6V0B, SRC, ATP6V0C, PFN1, PEA15, RAC2, PSMB1, ARPC2, PSMB3, HLA-DRB4, HLA-DRB5, FCER1G, NDRG1, ARL6IP5, AR…	259	6207	16792	1.41012	0.00106231
GOTERM_BP_ALL	GO:0023052~signaling	135	47.3684	9.68781e-07	ATP6AP2, MMP9, RASGEF1B, CD53, OR11H12, ACTG1, CD44, INSIG1, IL1B, LEPROT, GNG5, EDARADD, NCF2, FBP1, HLA-C, HLA-E, MYH9, HLA-DQA1, TNS3, SEC61B, PSMA6, IGBP1, RGCC, SDCBP, NFE2L2, RAB10, HLA-DRA, ZFAND6, RAB7A, CYP1B1, HLA-DRB1, GNAI2, HLA-DRB3, IFI30, ITGB2, ATP6V1B2, CALR, PSMA7, CD74, ATP6V0B, SRC, ATP6V0C, PFN1, PEA15, RAC2, PSMB1, ARPC2, PSMB3, HLA-DRB4, HLA-DRB5, FCER1G, NDRG1, ARL6IP5, AR…	259	6260	16792	1.39818	0.00182378
GOTERM_BP_ALL	GO:0007154~cell communication	135	47.3684	1.12631e-06	ATP6AP2, MMP9, RASGEF1B, CD53, OR11H12, ACTG1, CD44, INSIG1, IL1B, LEPROT, GNG5, EDARADD, NCF2, FBP1, HLA-C, HLA-E, MYH9, HLA-DQA1, TNS3, SEC61B, PSMA6, IGBP1, RGCC, SDCBP, NFE2L2, RAB10, HLA-DRA, ZFAND6, RAB7A, CYP1B1, HLA-DRB1, GNAI2, HLA-DRB3, IFI30, ITGB2, ATP6V1B2, CALR, PSMA7, CD74, ATP6V0B, SRC, ATP6V0C, PFN1, PEA15, RAC2, PSMB1, ARPC2, PSMB3, HLA-DRB4, HLA-DRB5, FCER1G, NDRG1, ARL6IP5, AR…	259	6275	16792	1.39483	0.00212034
Annotation Cluster 5	Enrichment Score: 6,818186500308321
Category	Term	Count	%	P-value	Genes	List Total	Pop Hits	Pop Total	Fold Enrichment	FDR
GOTERM_BP_ALL	GO:0044765~single-organism transport	101	35.4386	6.02103e-12	C15ORF48, RPL14, RPL13, MMP9, SLC26A11, ACTG1, RPLP1, INSIG1, IL1B, FTL, MYH9, HLA-E, UXT, SEC61B, RGCC, SDCBP, RPS11, NFE2L2, RAB10, ALDOA, RAB7A, GNAI2, HLA-DRB1, COX7C, ITGB2, ATP6V1B2, CALR, CD74, ATP6V0B, FTH1, SRC, ATP6V0C, PEA15, OAZ1, RAC2, ARPC2, RPL8, COX6B1, HLA-DRB4, FCER1G, HLA-DRB5, RPL7A, RPS21, ARL6IP5, CSF1R, LGALS3, COX8A, CD63, RPS5, RPS8, CORO1A, ATF4, ARF1, HSP90AB1, ATP5E, A…	259	3415	16792	1.91749	1.13351e-08
GOTERM_BP_ALL	GO:1902578~single-organism localization	104	36.4912	1.26396e-11	C15ORF48, RPL14, RPL13, MMP9, SLC26A11, ACTG1, RPLP1, INSIG1, IL1B, FTL, TMSB10, MYH9, HLA-E, UXT, SEC61B, RGCC, SDCBP, RPS11, NFE2L2, RAB10, ALDOA, RAB7A, GNAI2, HLA-DRB1, COX7C, ITGB2, ATP6V1B2, CALR, CD74, ATP6V0B, FTH1, SRC, ATP6V0C, PEA15, OAZ1, RAC2, ARPC2, RPL8, HLA-DRB4, COX6B1, HLA-DRB5, FCER1G, RPL7A, RPS21, ARL6IP5, CSF1R, LGALS3, COX8A, CD63, RPS5, RPS8, CORO1A, ATF4, ARF1, HSP90AB1, …	259	3614	16792	1.86573	2.37949e-08
GOTERM_BP_ALL	GO:0051179~localization	141	49.4737	1.35158e-10	C15ORF48, RPL14, RPL13, MMP9, EIF5A, SLC26A11, ACTG1, CD44, INSIG1, RPLP1, H2AFY, IL1B, LEPROT, FTL, HNRNPA2B1, DDX39B, TMSB10, HLA-E, MYH9, TNS3, UXT, SEC61B, IGBP1, RGCC, SDCBP, RPS11, NFE2L2, RAB10, ALDOA, ZFAND6, RAB7A, CYP1B1, HLA-DRB1, GNAI2, COX7C, ITGB2, ATP6V1B2, CALR, CD74, SRC, FTH1, ATP6V0B, ATP6V0C, PEA15, PFN1, LAPTM5, OAZ1, RAC2, ARPC2, RPL8, HLA-DRB4, COX6B1, HLA-DRB5, FCER1G, RPL…	259	5872	16792	1.55681	2.54444e-07
GOTERM_BP_ALL	GO:0051641~cellular localization	80	28.0702	1.85215e-10	HSP90AB1, ATP5E, TLN1, RPL14, RPL13, RHOQ, EIF5A, PRDX1, RPS3, OS9, ACTR3, DYNLL1, INSIG1, RPLP1, RHOA, H2AFY, IL1B, MSN, LEPROT, TUBA1A, ATP5I, TUBA1B, TUBA1C, FTL, ANP32B, LYN, SLC25A6, DDX39B, HNRNPA2B1, BANP, TMSB10, MYH9, PRKCD, FLNA, EPB41L3, UXT, SEC61B, CFL1, CD81, TXN, SDCBP, GNAS, UBB, RPS11, RAB10, LCP1, ZFAND6, RAB7A, HLA-DRB1, HK2, RPL35, ITGB2, MREG, CALR, CD74, SRC, FTH1, OAZ1, RAC…	259	2541	16792	2.04121	3.4868e-07
GOTERM_BP_ALL	GO:0006810~transport	120	42.1053	1.89169e-10	C15ORF48, RPL14, RPL13, MMP9, EIF5A, SLC26A11, ACTG1, INSIG1, RPLP1, IL1B, LEPROT, FTL, DDX39B, HNRNPA2B1, HLA-E, MYH9, UXT, SEC61B, RGCC, SDCBP, RPS11, NFE2L2, RAB10, ALDOA, ZFAND6, RAB7A, HLA-DRB1, GNAI2, COX7C, ITGB2, ATP6V1B2, CALR, CD74, FTH1, ATP6V0B, SRC, ATP6V0C, PEA15, OAZ1, LAPTM5, RAC2, ARPC2, RPL8, HLA-DRB4, COX6B1, HLA-DRB5, FCER1G, RPL7A, RPS21, ARL6IP5, CSF1R, LGALS3, COX8A, CD63, …	259	4663	16792	1.66847	3.56124e-07
GOTERM_BP_ALL	GO:0051234~establishment of localization	122	42.807	2.27755e-10	C15ORF48, RPL14, RPL13, MMP9, EIF5A, SLC26A11, ACTG1, INSIG1, RPLP1, H2AFY, IL1B, LEPROT, FTL, DDX39B, HNRNPA2B1, HLA-E, MYH9, UXT, SEC61B, RGCC, SDCBP, RPS11, NFE2L2, RAB10, ALDOA, ZFAND6, RAB7A, HLA-DRB1, GNAI2, COX7C, ITGB2, ATP6V1B2, CALR, CD74, FTH1, ATP6V0B, SRC, ATP6V0C, PEA15, OAZ1, LAPTM5, RAC2, ARPC2, RPL8, HLA-DRB4, COX6B1, HLA-DRB5, FCER1G, RPL7A, RPS21, ARL6IP5, CSF1R, LGALS3, COX8A,…	259	4790	16792	1.6513	4.28764e-07
GOTERM_BP_ALL	GO:0033036~macromolecule localization	84	29.4737	7.66999e-10	HSP90AB1, ATP6V0E1, TLN1, RPL14, RPL13, HEXB, RHOQ, EIF5A, PRDX1, RPS3, OS9, CFHR4, DYNLL1, RPLP1, RHOA, H2AFY, IL1B, MSN, LEPROT, ANP32B, LYN, SLC25A6, DDX39B, HNRNPA2B1, BANP, TMSB10, HLA-E, MYH9, PRKCD, FLNA, EPB41L3, SEC61B, EIF5AL1, CFL1, CD81, RGCC, TXN, SDCBP, GNAS, RPS11, RAB10, LCP1, ZFAND6, RAB7A, LIMS1, HLA-DRB1, C3, HK2, RPL35, ITGB2, ATP6V1B2, CALR, CD74, SRC, ATP6V0B, ATP6V0C, OAZ1,…	259	2817	16792	1.93328	1.44393e-06
GOTERM_BP_ALL	GO:0046907~intracellular transport	57	20	2.68634e-09	HSP90AB1, ATP5E, RPL14, RPL13, EIF5A, PRDX1, RPS3, OS9, DYNLL1, RPLP1, INSIG1, RHOA, IL1B, LEPROT, MSN, TUBA1A, ATP5I, TUBA1B, TUBA1C, ANP32B, LYN, SLC25A6, HNRNPA2B1, DDX39B, PRKCD, FLNA, UXT, SEC61B, CFL1, TXN, SDCBP, GNAS, UBB, RPS11, LCP1, ZFAND6, RAB7A, RPL35, CALR, CD74, SRC, OAZ1, RAC2, RPL8, FCER1G, RPL7A, RPS21, GDI1, RPL27, RPS5, RPS8, PARK7, UBL5, ANXA2, CORO1A, ARF1, BNIP3L	259	1594	16792	2.3184	5.05723e-06
GOTERM_BP_ALL	GO:0008104~protein localization	75	26.3158	3.18087e-09	HSP90AB1, ATP6V0E1, TLN1, RPL14, RPL13, RHOQ, EIF5A, PRDX1, RPS3, OS9, DYNLL1, RPLP1, RHOA, H2AFY, IL1B, MSN, LEPROT, ANP32B, LYN, SLC25A6, BANP, TMSB10, HLA-E, MYH9, PRKCD, FLNA, EPB41L3, SEC61B, EIF5AL1, CFL1, CD81, RGCC, TXN, SDCBP, GNAS, RPS11, RAB10, LCP1, ZFAND6, RAB7A, LIMS1, HLA-DRB1, HK2, RPL35, ITGB2, ATP6V1B2, CALR, CD74, SRC, ATP6V0B, ATP6V0C, OAZ1, RAC2, SQSTM1, RPL8, FCN1, HLA-DRB4,…	259	2448	16792	1.98634	5.98822e-06
GOTERM_BP_ALL	GO:0033365~protein localization to organelle	40	14.0351	4.47344e-09	ZFAND6, HSP90AB1, RAB7A, RPL14, RPL13, RPL35, HK2, CALR, PRDX1, SRC, OS9, RPS3, RAC2, DYNLL1, RPLP1, RPL8, RHOA, H2AFY, IL1B, LEPROT, MSN, RPL7A, RPS21, SLC25A6, RPL27, BANP, PRKCD, RPS5, FLNA, RPS8, PARK7, UBL5, SEC61B, FYN, CFL1, BNIP3L, CD81, TXN, RPS11, RAB10	259	902	16792	2.87512	8.42157e-06
GOTERM_BP_ALL	GO:0051649~establishment of localization in cell	65	22.807	6.59608e-09	HSP90AB1, ATP5E, RPL14, RPL13, EIF5A, PRDX1, RPS3, OS9, ACTR3, DYNLL1, RPLP1, INSIG1, RHOA, IL1B, LEPROT, MSN, TUBA1A, ATP5I, TUBA1B, TUBA1C, ANP32B, LYN, SLC25A6, HNRNPA2B1, DDX39B, MYH9, PRKCD, FLNA, UXT, SEC61B, CFL1, TXN, SDCBP, GNAS, UBB, RPS11, LCP1, ZFAND6, RAB7A, HLA-DRB1, RPL35, MREG, CALR, CD74, SRC, OAZ1, RAC2, RPL8, HLA-DRB4, HLA-DRB5, FCER1G, RPL7A, RPS21, GDI1, RPL27, DPYSL2, RPS5, …	259	2004	16792	2.1029	1.24176e-05
GOTERM_BP_ALL	GO:0034613~cellular protein localization	56	19.6491	8.34719e-09	HSP90AB1, TLN1, RPL14, RPL13, RHOQ, EIF5A, PRDX1, RPS3, OS9, DYNLL1, RPLP1, RHOA, IL1B, H2AFY, LEPROT, MSN, ANP32B, SLC25A6, BANP, TMSB10, PRKCD, FLNA, EPB41L3, SEC61B, CFL1, CD81, TXN, SDCBP, RPS11, RAB10, LCP1, ZFAND6, RAB7A, RPL35, HK2, ITGB2, CALR, CD74, SRC, OAZ1, RAC2, RPL8, FCN1, FCER1G, RPL7A, RPS21, GDI1, RPL27, CD63, RPS5, PARK7, RPS8, UBL5, ANXA2, FYN, BNIP3L	259	1600	16792	2.26919	1.57142e-05
GOTERM_BP_ALL	GO:0045184~establishment of protein localization	65	22.807	9.18357e-09	HSP90AB1, ATP6V0E1, RPL14, RPL13, RHOQ, EIF5A, PRDX1, RPS3, OS9, DYNLL1, RPLP1, RHOA, H2AFY, IL1B, LEPROT, ANP32B, LYN, SLC25A6, HLA-E, MYH9, PRKCD, FLNA, SEC61B, EIF5AL1, CFL1, TXN, RGCC, SDCBP, GNAS, RPS11, RAB10, LCP1, ZFAND6, RAB7A, LIMS1, HLA-DRB1, RPL35, HK2, ATP6V1B2, CALR, CD74, SRC, ATP6V0B, ATP6V0C, OAZ1, RAC2, RPL8, FCN1, HLA-DRB4, HLA-DRB5, RPL7A, RPS21, CSF1R, TCIRG1, GDI1, TMBIM6, R…	259	2021	16792	2.08521	1.72887e-05
GOTERM_BP_ALL	GO:0070972~protein localization to endoplasmic reticulum	15	5.26316	1.05135e-08	RPL14, RPL13, RPL35, RPL27, RPS5, RPS8, RPS3, OS9, SEC61B, RPL8, RPLP1, RPL7A, RPS11, RPS21, RAB10	259	128	16792	7.59773	1.97923e-05
GOTERM_BP_ALL	GO:0072599~establishment of protein localization to endoplasmic reticulum	14	4.91228	1.10731e-08	RPL14, RPL13, RPL35, RPL27, RPS5, RPS8, RPS3, SEC61B, RPLP1, RPL8, RPS11, RPL7A, RAB10, RPS21	259	108	16792	8.4044	2.0846e-05
GOTERM_BP_ALL	GO:0070727~cellular macromolecule localization	56	19.6491	1.10788e-08	HSP90AB1, TLN1, RPL14, RPL13, RHOQ, EIF5A, PRDX1, RPS3, OS9, DYNLL1, RPLP1, RHOA, IL1B, H2AFY, LEPROT, MSN, ANP32B, SLC25A6, BANP, TMSB10, PRKCD, FLNA, EPB41L3, SEC61B, CFL1, CD81, TXN, SDCBP, RPS11, RAB10, LCP1, ZFAND6, RAB7A, RPL35, HK2, ITGB2, CALR, CD74, SRC, OAZ1, RAC2, RPL8, FCN1, FCER1G, RPL7A, RPS21, GDI1, RPL27, CD63, RPS5, PARK7, RPS8, UBL5, ANXA2, FYN, BNIP3L	259	1613	16792	2.2509	2.08566e-05
GOTERM_BP_ALL	GO:0015031~protein transport	61	21.4035	1.57523e-08	HSP90AB1, ATP6V0E1, RPL14, RPL13, EIF5A, PRDX1, RPS3, OS9, DYNLL1, RPLP1, RHOA, IL1B, LEPROT, ANP32B, LYN, SLC25A6, HLA-E, MYH9, PRKCD, FLNA, SEC61B, EIF5AL1, CFL1, TXN, RGCC, SDCBP, GNAS, RPS11, RAB10, LCP1, ZFAND6, RAB7A, HLA-DRB1, RPL35, ATP6V1B2, CALR, CD74, SRC, ATP6V0B, ATP6V0C, OAZ1, RAC2, RPL8, FCN1, HLA-DRB4, HLA-DRB5, RPL7A, RPS21, CSF1R, TCIRG1, GDI1, TMBIM6, RPL27, CD63, RPS5, PARK7, …	259	1860	16792	2.12628	2.96548e-05
GOTERM_BP_ALL	GO:0071702~organic substance transport	77	27.0175	2.08131e-08	HSP90AB1, ATP6V0E1, RPL14, RPL13, RHOQ, EIF5A, SLC26A11, PRDX1, RPS3, OS9, CFHR4, DYNLL1, RPLP1, RHOA, IL1B, LEPROT, ANP32B, LYN, SLC25A6, DDX39B, HNRNPA2B1, HLA-E, MYH9, PRKCD, FLNA, SEC61B, EIF5AL1, CFL1, RGCC, TXN, SDCBP, GNAS, NFE2L2, RPS11, RAB10, LCP1, ZFAND6, RAB7A, HLA-DRB1, C3, HK2, RPL35, ATP6V1B2, CALR, CD74, SRC, ATP6V0B, ATP6V0C, PEA15, OAZ1, PLIN2, RAC2, RPL8, FCN1, HLA-DRB4, HLA-DR…	259	2657	16792	1.87889	3.9182e-05
GOTERM_BP_ALL	GO:0006614~SRP-dependent cotranslational protein targeting to membrane	13	4.5614	2.66912e-08	RPL14, RPL13, RPL35, RPL27, RPS5, RPS8, RPS3, SEC61B, RPLP1, RPL8, RPS11, RPL7A, RPS21	259	96	16792	8.7796	5.02481e-05
GOTERM_BP_ALL	GO:0051049~regulation of transport	59	20.7018	2.82363e-08	HSP90AB1, MMP9, RHOQ, HVCN1, PRDX1, OS9, DYNLL1, INSIG1, RHOA, IL1B, LEPROT, MSN, ANP32B, LYN, SLC25A6, CLIC1, CTSS, HLA-E, PRKCD, FLNA, TXN, RGCC, SDCBP, GNAS, NFE2L2, LCP1, RAB7A, HLA-DRB1, GNAI2, C3, HK2, CALR, CD74, SRC, PEA15, OAZ1, RAC2, FCN1, HLA-DRB4, HLA-DRB5, FCER1G, THBS1, ARL6IP5, CSF1R, GDI1, LGALS3, HCK, TMBIM6, DPYSL2, CD63, PARK7, UBL5, ANXA2, CYBA, CYBB, ATF4, CORO1A, ARF1, BNIP3L	259	1796	16792	2.12985	5.31568e-05
GOTERM_BP_ALL	GO:0072594~establishment of protein localization to organelle	32	11.2281	3.92359e-08	HSP90AB1, ZFAND6, RAB7A, RPL14, RPL13, HK2, RPL35, PRDX1, RPS3, RAC2, DYNLL1, RPLP1, RPL8, RHOA, H2AFY, IL1B, RPL7A, LEPROT, RPS21, SLC25A6, RPL27, PRKCD, RPS5, FLNA, RPS8, UBL5, SEC61B, CFL1, BNIP3L, TXN, RPS11, RAB10	259	666	16792	3.11515	7.38643e-05
GOTERM_BP_ALL	GO:0000184~nuclear-transcribed mRNA catabolic process, nonsense-mediated decay	14	4.91228	5.38353e-08	RPL14, RPL13, RPL35, RPL27, RPS5, RPS8, RPS3, EIF3E, RPLP1, RPL8, RPS11, RPL7A, PABPC1, RPS21	259	123	16792	7.37948	0.000101349
GOTERM_BP_ALL	GO:0006613~cotranslational protein targeting to membrane	13	4.5614	5.94112e-08	RPL14, RPL13, RPL35, RPL27, RPS5, RPS8, RPS3, SEC61B, RPLP1, RPL8, RPS11, RPL7A, RPS21	259	103	16792	8.18293	0.000111846
GOTERM_BP_ALL	GO:0045047~protein targeting to ER	13	4.5614	6.62544e-08	RPL14, RPL13, RPL35, RPL27, RPS5, RPS8, RPS3, SEC61B, RPLP1, RPL8, RPS11, RPL7A, RPS21	259	104	16792	8.10425	0.000124729
GOTERM_BP_ALL	GO:0006605~protein targeting	32	11.2281	1.23291e-07	HSP90AB1, ZFAND6, RAB7A, RPL14, RPL13, RPL35, PRDX1, OS9, RPS3, RAC2, RPLP1, RPL8, RHOA, IL1B, RPL7A, LEPROT, RPS21, GDI1, SLC25A6, RPL27, PRKCD, RPS5, FLNA, RPS8, ANXA2, UBL5, SEC61B, CFL1, BNIP3L, TXN, SDCBP, RPS11	259	701	16792	2.95961	0.000232104
GOTERM_BP_ALL	GO:0006612~protein targeting to membrane	16	5.61404	2.51211e-07	GDI1, RPL14, RPL13, RPL35, RPL27, RPS5, RPS8, RPS3, ANXA2, SEC61B, RPL8, RPLP1, SDCBP, RPL7A, RPS11, RPS21	259	190	16792	5.4597	0.000472922
GOTERM_BP_ALL	GO:1902580~single-organism cellular localization	41	14.386	3.23895e-07	HSP90AB1, ATP5E, RPL14, RPL13, RPL35, RHOQ, ITGB2, MREG, PRDX1, RPS3, ACTR3, DYNLL1, RPL8, INSIG1, RPLP1, RHOA, IL1B, FCER1G, RPL7A, ATP5I, RPS21, GDI1, LYN, RPL27, DPYSL2, MYH9, PRKCD, RPS5, FLNA, RPS8, ANXA2, EPB41L3, UXT, SEC61B, ARF1, CFL1, TXN, SDCBP, RPS11, UBB, RAB10	259	1102	16792	2.41215	0.000609753
GOTERM_BP_ALL	GO:1902582~single-organism intracellular transport	31	10.8772	3.32922e-07	HSP90AB1, ATP5E, RPL14, RPL13, RPL35, PRDX1, RPS3, RPLP1, INSIG1, RPL8, RHOA, FCER1G, IL1B, RPL7A, ATP5I, RPS21, GDI1, LYN, RPL27, PRKCD, RPS5, FLNA, RPS8, ANXA2, UXT, SEC61B, CFL1, TXN, SDCBP, RPS11, UBB	259	695	16792	2.89188	0.000626748
GOTERM_BP_ALL	GO:0006886~intracellular protein transport	38	13.3333	9.67824e-07	HSP90AB1, ZFAND6, RAB7A, RPL14, RPL13, RPL35, EIF5A, CALR, PRDX1, CD74, OS9, RPS3, OAZ1, RAC2, RPLP1, RPL8, RHOA, IL1B, LEPROT, RPL7A, RPS21, GDI1, ANP32B, SLC25A6, RPL27, PRKCD, RPS5, FLNA, RPS8, PARK7, ANXA2, UBL5, SEC61B, CFL1, BNIP3L, TXN, SDCBP, RPS11	259	1020	16792	2.41538	0.00182198
GOTERM_BP_ALL	GO:0032880~regulation of protein localization	36	12.6316	1.83744e-06	HSP90AB1, HLA-DRB1, RHOQ, PRDX1, SRC, OS9, OAZ1, RAC2, DYNLL1, FCN1, HLA-DRB4, RHOA, HLA-DRB5, H2AFY, IL1B, LEPROT, MSN, ARHGDIA, CSF1R, GDI1, ANP32B, LYN, SLC25A6, TMBIM6, HLA-E, PRKCD, FLNA, PARK7, UBL5, ARF1, FYN, BNIP3L, RGCC, TXN, GNAS, LCP1	259	962	16792	2.42622	0.00345905
GOTERM_BP_ALL	GO:0070201~regulation of establishment of protein localization	32	11.2281	3.44529e-06	HSP90AB1, HLA-DRB1, RHOQ, PRDX1, SRC, OS9, OAZ1, RAC2, DYNLL1, FCN1, RHOA, HLA-DRB4, IL1B, HLA-DRB5, LEPROT, CSF1R, GDI1, ANP32B, LYN, SLC25A6, TMBIM6, HLA-E, PRKCD, FLNA, PARK7, UBL5, ARF1, BNIP3L, RGCC, TXN, GNAS, LCP1	259	820	16792	2.53011	0.0064858
GOTERM_BP_ALL	GO:0051223~regulation of protein transport	30	10.5263	4.31705e-06	HSP90AB1, HLA-DRB1, PRDX1, SRC, OS9, OAZ1, RAC2, FCN1, RHOA, HLA-DRB4, IL1B, HLA-DRB5, LEPROT, CSF1R, GDI1, LYN, ANP32B, SLC25A6, TMBIM6, HLA-E, PRKCD, FLNA, PARK7, UBL5, ARF1, BNIP3L, RGCC, TXN, GNAS, LCP1	259	746	16792	2.60726	0.00812683
GOTERM_BP_ALL	GO:0072657~protein localization to membrane	23	8.07018	7.10614e-06	GDI1, RPL14, RPL13, RPL35, RPL27, RHOQ, ITGB2, RPS5, RPS8, FLNA, RPS3, ANXA2, EPB41L3, SEC61B, DYNLL1, RPLP1, RPL8, FCER1G, SDCBP, RPL7A, RPS11, RAB10, RPS21	259	489	16792	3.04945	0.013377
GOTERM_BP_ALL	GO:0090150~establishment of protein localization to membrane	19	6.66667	1.63956e-05	GDI1, RPL14, RPL13, RPL35, RPL27, RHOQ, RPS5, RPS8, RPS3, ANXA2, SEC61B, DYNLL1, RPLP1, RPL8, SDCBP, RPL7A, RPS11, RAB10, RPS21	259	368	16792	3.34741	0.0308613
GOTERM_BP_ALL	GO:0000956~nuclear-transcribed mRNA catabolic process	14	4.91228	1.85986e-05	RPL14, RPL13, RPL35, RPL27, RPS5, RPS8, RPS3, EIF3E, RPLP1, RPL8, RPS11, RPL7A, PABPC1, RPS21	259	206	16792	4.40619	0.0350073
GOTERM_BP_ALL	GO:0019083~viral transcription	13	4.5614	2.39969e-05	PFN1, RPL14, RPL13, RPL8, RPLP1, RPL35, RPL27, RPS11, RPL7A, RPS21, RPS5, RPS8, RPS3	259	181	16792	4.65658	0.0451662
Annotation Cluster 6	Enrichment Score: 6,75426522215988
Category	Term	Count	%	P-value	Genes	List Total	Pop Hits	Pop Total	Fold Enrichment	FDR
GOTERM_BP_ALL	GO:0002376~immune system process	80	28.0702	4.12772e-11	HSP90AB1, MMP9, HLA-DMB, HLA-DMA, PRDX1, ACTG1, ACTR3, CD44, DYNLL1, SPG21, IL1B, MSN, LYN, MPP1, NCF2, SLC25A6, HLA-C, EEF2, CTSS, HLA-E, MYH9, PRKCD, HLA-DQA1, IL18BP, PSMA6, IGBP1, CD81, RGCC, PLA2G7, CTSD, GNAS, UBB, NFE2L2, CTSB, RAB10, LCP1, KDM6B, HLA-DRA, RAB7A, HLA-DRB1, C3, HLA-DRB3, IFI30, ITGB2, PSMA7, CALR, CD74, SRC, FTH1, PSMB1, RAC2, SQSTM1, ARPC2, PSMB3, FCN1, HLA-DRB4, HLA-DRB5,…	259	2465	16792	2.10415	7.77073e-08
GOTERM_BP_ALL	GO:0002429~immune response-activating cell surface receptor signaling pathway	27	9.47368	9.44392e-11	HSP90AB1, HLA-DRB1, HLA-DRB3, PSMA7, SRC, ACTR3, ACTG1, PSMB1, ARPC2, PSMB3, FCN1, HLA-DRB4, SPG21, FCER1G, HLA-DRB5, ACTB, LGALS3, LYN, HCK, PRKCD, HLA-DQA1, PSMC5, PSMA6, FYN, FCGR2A, UBB, HLA-DRA	259	367	16792	4.7698	1.77789e-07
GOTERM_BP_ALL	GO:0002253~activation of immune response	33	11.5789	9.71401e-11	HSP90AB1, HLA-DRB1, C3, HLA-DRB3, ITGB2, PSMA7, SRC, ACTR3, ACTG1, PSMB1, ARPC2, PSMB3, FCN1, HLA-DRB4, FCER1G, SPG21, HLA-DRB5, ACTB, LGALS3, LYN, HCK, CTSS, PRKCD, HLA-DQA1, CYBA, PSMC5, PSMA6, FYN, RGCC, FCGR2A, CTSB, UBB, HLA-DRA	259	550	16792	3.89004	1.82873e-07
GOTERM_BP_ALL	GO:0050778~positive regulation of immune response	37	12.9825	9.88736e-11	HSP90AB1, HLA-DRB1, C3, HLA-DRB3, ITGB2, HLA-DMB, PSMA7, CD74, SRC, ACTR3, ACTG1, PSMB1, ARPC2, PSMB3, FCN1, HLA-DRB4, FCER1G, IL1B, SPG21, HLA-DRB5, ACTB, LGALS3, LYN, HCK, CTSS, HLA-E, PRKCD, HLA-DQA1, CYBA, PSMC5, PSMA6, FYN, RGCC, FCGR2A, CTSB, UBB, HLA-DRA	259	684	16792	3.5071	1.86137e-07
GOTERM_BP_ALL	GO:0002757~immune response-activating signal transduction	31	10.8772	1.70396e-10	HSP90AB1, HLA-DRB1, HLA-DRB3, ITGB2, PSMA7, SRC, ACTR3, ACTG1, PSMB1, ARPC2, PSMB3, FCN1, HLA-DRB4, SPG21, FCER1G, HLA-DRB5, ACTB, LGALS3, LYN, HCK, CTSS, PRKCD, HLA-DQA1, CYBA, PSMC5, PSMA6, FYN, FCGR2A, UBB, CTSB, HLA-DRA	259	498	16792	4.03585	3.20782e-07
GOTERM_BP_ALL	GO:0002684~positive regulation of immune system process	44	15.4386	2.12351e-10	HSP90AB1, HLA-DRB1, C3, HLA-DRB3, ITGB2, HLA-DMB, PSMA7, CALR, CD74, SRC, ACTR3, ACTG1, RAC2, PSMB1, ARPC2, PSMB3, FCN1, HLA-DRB4, HLA-DRB5, FCER1G, IL1B, SPG21, THBS1, ACTB, LGALS3, LYN, HCK, CTSS, HLA-E, PRKCD, HLA-DQA1, CYBA, CORO1A, PSMC5, PSMA6, FYN, CD81, RGCC, PLA2G7, GNAS, FCGR2A, CTSB, UBB, HLA-DRA	259	960	16792	2.97156	3.99765e-07
GOTERM_BP_ALL	GO:0006909~phagocytosis	23	8.07018	3.27052e-10	ACTB, HSP90AB1, RAB7A, LYN, C3, HCK, ITGB2, CALR, MYH9, PRKCD, SRC, ACTR3, ACTG1, CYBA, CORO1A, ARPC2, FYN, FCN1, ANXA11, IL1B, FCER1G, FCGR2A, THBS1	259	277	16792	5.38333	6.15699e-07
GOTERM_BP_ALL	GO:0050776~regulation of immune response	42	14.7368	5.3255e-10	HSP90AB1, HLA-DRB1, C3, HLA-DRB3, ITGB2, HLA-DMB, PSMA7, CD74, SRC, ACTR3, ACTG1, RAC2, PSMB1, ARPC2, PSMB3, FCN1, HLA-DRB4, FCER1G, IL1B, SPG21, HLA-DRB5, ACTB, LGALS3, LYN, SLC25A6, HCK, SAMHD1, HLA-C, CTSS, HLA-E, PRKCD, HLA-DQA1, CYBA, PSMC5, PSMA6, FYN, CD81, RGCC, FCGR2A, CTSB, UBB, HLA-DRA	259	912	16792	2.98578	1.00256e-06
GOTERM_BP_ALL	GO:0002768~immune response-regulating cell surface receptor signaling pathway	27	9.47368	5.78167e-10	HSP90AB1, HLA-DRB1, HLA-DRB3, PSMA7, SRC, ACTR3, ACTG1, PSMB1, ARPC2, PSMB3, FCN1, HLA-DRB4, SPG21, FCER1G, HLA-DRB5, ACTB, LGALS3, LYN, HCK, PRKCD, HLA-DQA1, PSMC5, PSMA6, FYN, FCGR2A, UBB, HLA-DRA	259	399	16792	4.38726	1.08844e-06
GOTERM_BP_ALL	GO:0048584~positive regulation of response to stimulus	68	23.8596	6.44871e-10	HSP90AB1, ATP6AP2, MMP9, HLA-DMB, RPS3, ACTG1, ACTR3, CD44, DYNLL1, RHOA, IL1B, SPG21, LYN, SLC25A6, CTSS, HLA-E, PRKCD, HLA-DQA1, FLNA, PSMA6, CD81, TXN, RGCC, PLA2G7, SDCBP, GNAS, NFE2L2, CTSB, UBB, HLA-DRA, CYP1B1, GNAI2, HLA-DRB1, C3, HLA-DRB3, HK2, ITGB2, PSMA7, CALR, CD74, SRC, ATP6V0C, PEA15, PSMB1, RAC2, ARPC2, PSMB3, FCN1, HLA-DRB4, HLA-DRB5, FCER1G, PIK3R5, GPNMB, THBS1, ARL6IP5, CSF1R,…	259	2030	16792	2.17178	1.21402e-06
GOTERM_BP_ALL	GO:0002764~immune response-regulating signaling pathway	31	10.8772	7.88659e-10	HSP90AB1, HLA-DRB1, HLA-DRB3, ITGB2, PSMA7, SRC, ACTR3, ACTG1, PSMB1, ARPC2, PSMB3, FCN1, HLA-DRB4, SPG21, FCER1G, HLA-DRB5, ACTB, LGALS3, LYN, HCK, CTSS, PRKCD, HLA-DQA1, CYBA, PSMC5, PSMA6, FYN, FCGR2A, UBB, CTSB, HLA-DRA	259	531	16792	3.78503	1.48471e-06
GOTERM_BP_ALL	GO:0002682~regulation of immune system process	53	18.5965	9.84892e-10	HSP90AB1, HLA-DMB, ACTG1, ACTR3, IL1B, SPG21, MSN, MPP1, LYN, SLC25A6, HLA-C, CTSS, HLA-E, PRKCD, HLA-DQA1, PSMA6, RGCC, CD81, PLA2G7, GNAS, CTSB, NFE2L2, UBB, HLA-DRA, HLA-DRB1, C3, HLA-DRB3, ITGB2, CALR, PSMA7, SRC, CD74, PSMB1, RAC2, ARPC2, PSMB3, FCN1, HLA-DRB4, FCER1G, HLA-DRB5, GPNMB, THBS1, ACTB, LGALS3, HCK, TMBIM6, SAMHD1, CYBA, CORO1A, PSMC5, ARF1, FYN, FCGR2A	259	1378	16792	2.49361	1.85413e-06
GOTERM_BP_ALL	GO:0006955~immune response	57	20	9.87161e-10	HSP90AB1, HLA-DMB, HLA-DMA, PRDX1, ACTG1, ACTR3, CD44, IL1B, SPG21, LYN, NCF2, SLC25A6, HLA-C, CTSS, HLA-E, PRKCD, HLA-DQA1, IL18BP, PSMA6, RGCC, CTSB, UBB, LCP1, KDM6B, HLA-DRA, HLA-DRB1, C3, HLA-DRB3, IFI30, ITGB2, PSMA7, CD74, FTH1, SRC, PSMB1, RAC2, ARPC2, PSMB3, FCN1, HLA-DRB4, FCER1G, HLA-DRB5, IL2RG, THBS1, CSF1R, ACTB, LGALS3, HCK, SAMHD1, CYBA, GPI, CORO1A, CYBB, PSMC5, FYN, FCGR2C, FCGR…	259	1551	16792	2.38268	1.8584e-06
GOTERM_BP_ALL	GO:0006897~endocytosis	33	11.5789	1.06015e-08	HSP90AB1, RAB7A, C3, ITGB2, CALR, SRC, ACTR3, ACTG1, ARPC2, FCN1, FCER1G, IL1B, THBS1, HBB, ACTB, OLR1, LYN, LGALS3, HCK, DPYSL2, CD63, MYH9, PRKCD, ANXA2, CYBA, CORO1A, ARF1, STAB1, FYN, CD81, ANXA11, SDCBP, FCGR2A	259	665	16792	3.21733	1.9958e-05
GOTERM_BP_ALL	GO:0006952~defense response	53	18.5965	2.64141e-08	HSP90AB1, PRDX1, CD44, IL1B, LYN, NCF2, SLC25A6, LYZ, HLA-C, CTSS, HLA-E, PRKCD, HLA-DQA1, PSMA6, PLA2G7, CTSB, NFE2L2, UBB, KDM6B, HLA-DRA, HLA-DRB1, C3, HLA-DRB3, IFI30, ITGB2, PSMA7, SRC, CD74, PSMB1, PSMB3, FCN1, HLA-DRB4, FCER1G, HLA-DRB5, THBS1, CSF1R, TCIRG1, LIPA, OLR1, LGALS3, HCK, LGALS8, SAMHD1, PARK7, LSP1, CYBA, CORO1A, CYBB, PSMC5, ARF1, STAB1, FYN, BNIP3L	259	1518	16792	2.26364	4.97264e-05
GOTERM_BP_ALL	GO:0045087~innate immune response	36	12.6316	6.74974e-08	HSP90AB1, HLA-DRB1, C3, HLA-DRB3, IFI30, ITGB2, PSMA7, PRDX1, SRC, CD44, PSMB1, PSMB3, FCN1, HLA-DRB4, FCER1G, HLA-DRB5, CSF1R, LGALS3, NCF2, LYN, HCK, SAMHD1, HLA-C, CTSS, HLA-E, PRKCD, HLA-DQA1, CYBA, CORO1A, CYBB, PSMC5, PSMA6, FYN, CTSB, UBB, HLA-DRA	259	836	16792	2.79189	0.000127069
GOTERM_BP_ALL	GO:0048583~regulation of response to stimulus	94	32.9825	7.07262e-08	HSP90AB1, IER3, ATP6AP2, MMP9, RHOQ, HLA-DMB, PRDX1, RPS3, OS9, ACTR3, ACTG1, CD44, DYNLL1, DNAJC7, RHOA, SPG21, IL1B, LEPROT, LYN, MPP1, SLC25A6, DDX39B, FBP1, HLA-C, BANP, CTSS, HLA-E, PRKCD, HLA-DQA1, FLNA, IL18BP, PSMA6, IGBP1, PFDN5, CD81, RGCC, TXN, PLA2G7, SDCBP, GNAS, UBB, NFE2L2, CTSB, HLA-DRA, ZFAND6, RAB7A, CYP1B1, GNAI2, HLA-DRB1, C3, HLA-DRB3, HK2, ITGB2, PSMA7, CALR, CD74, SRC, ATP6…	259	3636	16792	1.67613	0.000133147
GOTERM_BP_ALL	GO:0071345~cellular response to cytokine stimulus	32	11.2281	1.4432e-07	HSP90AB1, ZFAND6, HLA-DRB1, HLA-DRB3, IFI30, PSMA7, CD74, CD44, PSMB1, PSMB3, HLA-DRB4, IL1B, HLA-DRB5, IL2RG, THBS1, TUBA1B, EDARADD, CSF1R, HCK, SAMHD1, HLA-C, HLA-E, PRKCD, HLA-DQA1, CYBA, CORO1A, PSMC5, IL18BP, PSMA6, UBB, NFE2L2, HLA-DRA	259	706	16792	2.93865	0.000271693
GOTERM_BP_ALL	GO:0038093~Fc receptor signaling pathway	18	6.31579	2.25804e-07	ACTB, HSP90AB1, LYN, HCK, PSMA7, PRKCD, SRC, ACTG1, ACTR3, PSMC5, PSMA6, PSMB1, ARPC2, FYN, PSMB3, FCER1G, FCGR2A, UBB	259	243	16792	4.80252	0.000425091
GOTERM_BP_ALL	GO:0034097~response to cytokine	34	11.9298	2.48043e-07	HSP90AB1, ZFAND6, HLA-DRB1, HLA-DRB3, IFI30, PSMA7, CD74, SRC, CD44, PSMB1, PSMB3, HLA-DRB4, IL1B, HLA-DRB5, IL2RG, THBS1, TUBA1B, EDARADD, CSF1R, HCK, SAMHD1, HLA-C, HLA-E, PRKCD, HLA-DQA1, CYBA, CORO1A, PSMC5, IL18BP, PSMA6, IGBP1, UBB, NFE2L2, HLA-DRA	259	802	16792	2.74857	0.000466958
GOTERM_BP_ALL	GO:0002220~innate immune response activating cell surface receptor signaling pathway	12	4.21053	7.67915e-07	PSMC5, PSMA6, PSMB1, LYN, FYN, PSMB3, FCN1, FCER1G, UBB, PSMA7, PRKCD, SRC	259	107	16792	7.2711	0.00144564
GOTERM_BP_ALL	GO:0031349~positive regulation of defense response	22	7.7193	1.12488e-06	LYN, C3, SLC25A6, HCK, ITGB2, CTSS, PSMA7, HLA-E, PRKCD, SRC, CYBA, PSMC5, PSMA6, PSMB1, FYN, PSMB3, FCN1, PLA2G7, IL1B, FCER1G, CTSB, UBB	259	402	16792	3.54813	0.00211765
GOTERM_BP_ALL	GO:0002758~innate immune response-activating signal transduction	17	5.96491	1.15674e-06	LYN, HCK, ITGB2, CTSS, PSMA7, PRKCD, SRC, CYBA, PSMC5, PSMA6, PSMB1, FYN, PSMB3, FCN1, FCER1G, UBB, CTSB	259	243	16792	4.53571	0.00217761
GOTERM_BP_ALL	GO:0002252~immune effector process	31	10.8772	1.32194e-06	HSP90AB1, HLA-DRB1, C3, HLA-DMB, PRDX1, CD74, SRC, ACTR3, ACTG1, RAC2, ARPC2, FCN1, HLA-DRB4, FCER1G, IL1B, HLA-DRB5, ACTB, LGALS3, LYN, TMBIM6, HCK, SAMHD1, HLA-E, PRKCD, CORO1A, ARF1, FYN, BNIP3L, RGCC, FCGR2A, LCP1	259	742	16792	2.7087	0.00248862
GOTERM_BP_ALL	GO:0002218~activation of innate immune response	17	5.96491	1.67974e-06	LYN, HCK, ITGB2, CTSS, PSMA7, PRKCD, SRC, CYBA, PSMC5, PSMA6, PSMB1, FYN, PSMB3, FCN1, FCER1G, UBB, CTSB	259	250	16792	4.40871	0.00316218
GOTERM_BP_ALL	GO:0045089~positive regulation of innate immune response	18	6.31579	2.88632e-06	LYN, HCK, ITGB2, CTSS, PSMA7, HLA-E, PRKCD, SRC, CYBA, PSMC5, PSMA6, PSMB1, FYN, PSMB3, FCN1, FCER1G, UBB, CTSB	259	292	16792	3.99662	0.00543357
GOTERM_BP_ALL	GO:0045088~regulation of innate immune response	20	7.01754	3.18647e-06	HSP90AB1, LYN, HCK, SAMHD1, ITGB2, CTSS, PSMA7, HLA-E, PRKCD, SRC, CYBA, PSMC5, PSMA6, PSMB1, FYN, PSMB3, FCN1, FCER1G, CTSB, UBB	259	360	16792	3.60189	0.00599858
GOTERM_BP_ALL	GO:0002223~stimulatory C-type lectin receptor signaling pathway	11	3.85965	4.93742e-06	PSMC5, PSMA6, PSMB1, LYN, FYN, PSMB3, FCER1G, UBB, PSMA7, PRKCD, SRC	259	105	16792	6.79213	0.00929464
GOTERM_BP_ALL	GO:0019221~cytokine-mediated signaling pathway	25	8.77193	5.10456e-06	HSP90AB1, HLA-DRB1, HLA-DRB3, IFI30, PSMA7, CD74, CD44, PSMB1, PSMB3, HLA-DRB4, HLA-DRB5, IL1B, IL2RG, CSF1R, EDARADD, HCK, SAMHD1, HLA-C, HLA-E, PRKCD, HLA-DQA1, PSMC5, PSMA6, UBB, HLA-DRA	259	554	16792	2.92572	0.00960925
GOTERM_BP_ALL	GO:0002431~Fc receptor mediated stimulatory signaling pathway	12	4.21053	5.27908e-06	ACTB, ACTR3, HSP90AB1, ACTG1, LYN, FYN, ARPC2, HCK, FCER1G, FCGR2A, PRKCD, SRC	259	130	16792	5.98467	0.00993777
GOTERM_BP_ALL	GO:0038094~Fc-gamma receptor signaling pathway	12	4.21053	5.68573e-06	ACTB, ACTR3, HSP90AB1, ACTG1, LYN, FYN, ARPC2, HCK, FCER1G, FCGR2A, PRKCD, SRC	259	131	16792	5.93899	0.0107033
GOTERM_BP_ALL	GO:0048013~ephrin receptor signaling pathway	10	3.50877	7.49184e-06	ACTB, ACTR3, ACTG1, LYN, FYN, ARPC2, MMP9, RHOA, SDCBP, SRC	259	87	16792	7.45218	0.014103
GOTERM_BP_ALL	GO:0031347~regulation of defense response	27	9.47368	1.69508e-05	HSP90AB1, C3, ITGB2, PSMA7, SRC, PSMB1, PSMB3, FCN1, HLA-DRB4, IL1B, FCER1G, LYN, HCK, SLC25A6, SAMHD1, CTSS, HLA-E, PRKCD, PARK7, CYBA, PSMC5, PSMA6, ARF1, FYN, PLA2G7, UBB, CTSB	259	676	16792	2.58952	0.0319063
Annotation Cluster 7	Enrichment Score: 5,52516579367106
Category	Term	Count	%	P-value	Genes	List Total	Pop Hits	Pop Total	Fold Enrichment	FDR
GOTERM_BP_ALL	GO:0030168~platelet activation	16	5.61404	2.80123e-08	ACTB, TLN1, LYN, CLIC1, MYH9, PRKCD, SRC, FLNA, ACTG1, RAC2, FYN, RHOA, FCER1G, PIK3R5, GNAS, HBB	259	161	16792	6.44313	5.27352e-05
GOTERM_BP_ALL	GO:0001775~cell activation	36	12.6316	5.12863e-07	TLN1, HLA-DRB1, HLA-DRB3, ITGB2, HLA-DMB, CD74, SRC, ACTG1, RAC2, HLA-DRB4, RHOA, HLA-DRB5, FCER1G, IL1B, NDRG1, PIK3R5, GPNMB, THBS1, HBB, ACTB, LYN, LGALS3, CLIC1, MYH9, HLA-E, PRKCD, HLA-DQA1, FLNA, CORO1A, FYN, IGBP1, CD81, RGCC, GNAS, LCP1, HLA-DRA	259	910	16792	2.56486	0.000965496
GOTERM_BP_ALL	GO:0007599~hemostasis	21	7.36842	7.24256e-07	ACTB, TLN1, LYN, CLIC1, MYH9, ANXA5, PRKCD, FLNA, SRC, ANXA2, ACTG1, GPI, RAC2, FYN, RHOA, FCER1G, PIK3R5, GNAS, NFE2L2, THBS1, HBB	259	358	16792	3.80311	0.00136345
GOTERM_BP_ALL	GO:0070527~platelet aggregation	9	3.15789	1.00223e-06	ACTB, ACTG1, TLN1, GNAS, CLIC1, MYH9, PRKCD, HBB, FLNA	259	51	16792	11.4413	0.00188676
GOTERM_BP_ALL	GO:0007596~blood coagulation	20	7.01754	1.50197e-06	ACTB, TLN1, LYN, CLIC1, MYH9, ANXA5, PRKCD, SRC, FLNA, ANXA2, ACTG1, RAC2, FYN, RHOA, FCER1G, PIK3R5, GNAS, NFE2L2, THBS1, HBB	259	342	16792	3.79146	0.00282753
GOTERM_BP_ALL	GO:0034109~homotypic cell-cell adhesion	10	3.50877	2.4101e-06	ACTB, ACTG1, TLN1, LYN, GNAS, CLIC1, MYH9, PRKCD, HBB, FLNA	259	76	16792	8.53079	0.00453708
GOTERM_BP_ALL	GO:0050817~coagulation	20	7.01754	2.94558e-06	ACTB, TLN1, LYN, CLIC1, MYH9, ANXA5, PRKCD, SRC, FLNA, ANXA2, ACTG1, RAC2, FYN, RHOA, FCER1G, PIK3R5, GNAS, NFE2L2, THBS1, HBB	259	358	16792	3.62201	0.00554512
GOTERM_BP_ALL	GO:0050878~regulation of body fluid levels	23	8.07018	1.10251e-05	ACTB, TLN1, LYN, HK2, CLIC1, MYH9, ANXA5, PRKCD, FLNA, SRC, ANXA2, ACTG1, GPI, CYBA, RAC2, FYN, RHOA, FCER1G, PIK3R5, GNAS, NFE2L2, THBS1, HBB	259	503	16792	2.96458	0.0207536
Annotation Cluster 8	Enrichment Score: 4,738925488958694
Category	Term	Count	%	P-value	Genes	List Total	Pop Hits	Pop Total	Fold Enrichment	FDR
GOTERM_BP_ALL	GO:0070972~protein localization to endoplasmic reticulum	15	5.26316	1.05135e-08	RPL14, RPL13, RPL35, RPL27, RPS5, RPS8, RPS3, OS9, SEC61B, RPL8, RPLP1, RPL7A, RPS11, RPS21, RAB10	259	128	16792	7.59773	1.97923e-05
GOTERM_BP_ALL	GO:0072599~establishment of protein localization to endoplasmic reticulum	14	4.91228	1.10731e-08	RPL14, RPL13, RPL35, RPL27, RPS5, RPS8, RPS3, SEC61B, RPLP1, RPL8, RPS11, RPL7A, RAB10, RPS21	259	108	16792	8.4044	2.0846e-05
GOTERM_BP_ALL	GO:0006614~SRP-dependent cotranslational protein targeting to membrane	13	4.5614	2.66912e-08	RPL14, RPL13, RPL35, RPL27, RPS5, RPS8, RPS3, SEC61B, RPLP1, RPL8, RPS11, RPL7A, RPS21	259	96	16792	8.7796	5.02481e-05
GOTERM_BP_ALL	GO:0006413~translational initiation	17	5.96491	3.74224e-08	RPL14, RPL13, RPL35, RPL27, RPS5, RPS8, RPS3, EIF4G2, ATF4, EIF3E, EIF4H, RPLP1, RPL8, RPS11, RPL7A, PABPC1, RPS21	259	189	16792	5.83163	7.04502e-05
GOTERM_BP_ALL	GO:0019058~viral life cycle	26	9.12281	3.86322e-08	HSP90AB1, RAB7A, P4HB, CTBP1, RPL14, RPL13, RAD23A, DDX39B, RPL35, RPL27, ANPEP, RPS5, RPS8, RPS3, PFN1, PPIB, CD81, RPLP1, FCN1, RPL8, CTSB, UBB, RPL7A, PABPC1, RPS11, RPS21	259	455	16792	3.7048	7.27279e-05
GOTERM_BP_ALL	GO:0072594~establishment of protein localization to organelle	32	11.2281	3.92359e-08	HSP90AB1, ZFAND6, RAB7A, RPL14, RPL13, HK2, RPL35, PRDX1, RPS3, RAC2, DYNLL1, RPLP1, RPL8, RHOA, H2AFY, IL1B, RPL7A, LEPROT, RPS21, SLC25A6, RPL27, PRKCD, RPS5, FLNA, RPS8, UBL5, SEC61B, CFL1, BNIP3L, TXN, RPS11, RAB10	259	666	16792	3.11515	7.38643e-05
GOTERM_BP_ALL	GO:0000184~nuclear-transcribed mRNA catabolic process, nonsense-mediated decay	14	4.91228	5.38353e-08	RPL14, RPL13, RPL35, RPL27, RPS5, RPS8, RPS3, EIF3E, RPLP1, RPL8, RPS11, RPL7A, PABPC1, RPS21	259	123	16792	7.37948	0.000101349
GOTERM_BP_ALL	GO:0006613~cotranslational protein targeting to membrane	13	4.5614	5.94112e-08	RPL14, RPL13, RPL35, RPL27, RPS5, RPS8, RPS3, SEC61B, RPLP1, RPL8, RPS11, RPL7A, RPS21	259	103	16792	8.18293	0.000111846
GOTERM_BP_ALL	GO:0045047~protein targeting to ER	13	4.5614	6.62544e-08	RPL14, RPL13, RPL35, RPL27, RPS5, RPS8, RPS3, SEC61B, RPLP1, RPL8, RPS11, RPL7A, RPS21	259	104	16792	8.10425	0.000124729
GOTERM_BP_ALL	GO:0006605~protein targeting	32	11.2281	1.23291e-07	HSP90AB1, ZFAND6, RAB7A, RPL14, RPL13, RPL35, PRDX1, OS9, RPS3, RAC2, RPLP1, RPL8, RHOA, IL1B, RPL7A, LEPROT, RPS21, GDI1, SLC25A6, RPL27, PRKCD, RPS5, FLNA, RPS8, ANXA2, UBL5, SEC61B, CFL1, BNIP3L, TXN, SDCBP, RPS11	259	701	16792	2.95961	0.000232104
GOTERM_BP_ALL	GO:0006612~protein targeting to membrane	16	5.61404	2.51211e-07	GDI1, RPL14, RPL13, RPL35, RPL27, RPS5, RPS8, RPS3, ANXA2, SEC61B, RPL8, RPLP1, SDCBP, RPL7A, RPS11, RPS21	259	190	16792	5.4597	0.000472922
GOTERM_BP_ALL	GO:1902582~single-organism intracellular transport	31	10.8772	3.32922e-07	HSP90AB1, ATP5E, RPL14, RPL13, RPL35, PRDX1, RPS3, RPLP1, INSIG1, RPL8, RHOA, FCER1G, IL1B, RPL7A, ATP5I, RPS21, GDI1, LYN, RPL27, PRKCD, RPS5, FLNA, RPS8, ANXA2, UXT, SEC61B, CFL1, TXN, SDCBP, RPS11, UBB	259	695	16792	2.89188	0.000626748
GOTERM_BP_ALL	GO:0006518~peptide metabolic process	33	11.5789	1.15364e-06	EEF1B2, AURKAIP1, RPL14, ATP6AP2, RPL13, RPL35, EIF5A, ANPEP, CALR, RPS3, EIF3E, RPLP1, RPL8, RPL7A, PABPC1, THBS1, RPS21, SLC25A6, DDX39B, HNRNPA2B1, RPL27, EEF2, CLIC1, RPS5, RPS8, EIF4G2, ATF4, EIF4H, EIF5AL1, EEF1G, LTA4H, RPS11, NFE2L2	259	818	16792	2.61555	0.00217179
GOTERM_BP_ALL	GO:0043043~peptide biosynthetic process	29	10.1754	1.46504e-06	EEF1B2, AURKAIP1, RPL14, RPL13, RPL35, EIF5A, CALR, RPS3, EIF3E, RPLP1, RPL8, RPL7A, PABPC1, THBS1, RPS21, SLC25A6, DDX39B, HNRNPA2B1, RPL27, EEF2, RPS5, RPS8, EIF4G2, ATF4, EIF4H, EIF5AL1, EEF1G, RPS11, NFE2L2	259	667	16792	2.81887	0.00275801
GOTERM_BP_ALL	GO:0006412~translation	28	9.82456	2.13736e-06	EEF1B2, AURKAIP1, RPL14, RPL13, RPL35, EIF5A, CALR, RPS3, EIF3E, RPLP1, RPL8, RPL7A, PABPC1, THBS1, RPS21, SLC25A6, DDX39B, HNRNPA2B1, RPL27, EEF2, RPS5, RPS8, EIF4G2, ATF4, EIF4H, EIF5AL1, EEF1G, RPS11	259	641	16792	2.83206	0.00402365
GOTERM_BP_ALL	GO:0043604~amide biosynthetic process	30	10.5263	3.32985e-06	EEF1B2, AURKAIP1, RPL14, RPL13, RPL35, EIF5A, CALR, RPS3, EIF3E, RPLP1, RPL8, RPL7A, PABPC1, THBS1, RPS21, SLC25A6, DDX39B, HNRNPA2B1, RPL27, EEF2, PRKCD, RPS5, RPS8, EIF4G2, ATF4, EIF4H, EIF5AL1, EEF1G, RPS11, NFE2L2	259	736	16792	2.64269	0.00626849
GOTERM_BP_ALL	GO:0072657~protein localization to membrane	23	8.07018	7.10614e-06	GDI1, RPL14, RPL13, RPL35, RPL27, RHOQ, ITGB2, RPS5, RPS8, FLNA, RPS3, ANXA2, EPB41L3, SEC61B, DYNLL1, RPLP1, RPL8, FCER1G, SDCBP, RPL7A, RPS11, RAB10, RPS21	259	489	16792	3.04945	0.013377
GOTERM_BP_ALL	GO:0043603~cellular amide metabolic process	35	12.2807	9.90245e-06	EEF1B2, AURKAIP1, RPL14, ATP6AP2, RPL13, HEXB, RPL35, EIF5A, ANPEP, CALR, RPS3, EIF3E, RPLP1, RPL8, RPL7A, PABPC1, THBS1, RPS21, SLC25A6, DDX39B, HNRNPA2B1, RPL27, EEF2, CLIC1, PRKCD, RPS5, RPS8, EIF4G2, ATF4, EIF4H, EIF5AL1, EEF1G, LTA4H, RPS11, NFE2L2	259	994	16792	2.28289	0.0186404
GOTERM_BP_ALL	GO:0090150~establishment of protein localization to membrane	19	6.66667	1.63956e-05	GDI1, RPL14, RPL13, RPL35, RPL27, RHOQ, RPS5, RPS8, RPS3, ANXA2, SEC61B, DYNLL1, RPLP1, RPL8, SDCBP, RPL7A, RPS11, RAB10, RPS21	259	368	16792	3.34741	0.0308613
GOTERM_BP_ALL	GO:0000956~nuclear-transcribed mRNA catabolic process	14	4.91228	1.85986e-05	RPL14, RPL13, RPL35, RPL27, RPS5, RPS8, RPS3, EIF3E, RPLP1, RPL8, RPS11, RPL7A, PABPC1, RPS21	259	206	16792	4.40619	0.0350073
GOTERM_BP_ALL	GO:0019083~viral transcription	13	4.5614	2.39969e-05	PFN1, RPL14, RPL13, RPL8, RPLP1, RPL35, RPL27, RPS11, RPL7A, RPS21, RPS5, RPS8, RPS3	259	181	16792	4.65658	0.0451662
Annotation Cluster 9	Enrichment Score: 4,550876092301428
Category	Term	Count	%	P-value	Genes	List Total	Pop Hits	Pop Total	Fold Enrichment	FDR
GOTERM_BP_ALL	GO:0009144~purine nucleoside triphosphate metabolic process	22	7.7193	1.60308e-09	TCIRG1, ALDOA, ATP5E, LDHA, COX8A, COX7C, HK2, FBP1, RHOQ, SAMHD1, ATP6V1B2, NDUFA1, PARK7, PKM, NDUFS6, GPI, NDUFS5, TPI1, COX6B1, ATP5I, ENO1, EDARADD	259	274	16792	5.20565	3.01791e-06
GOTERM_BP_ALL	GO:0009205~purine ribonucleoside triphosphate metabolic process	21	7.36842	5.8945e-09	TCIRG1, ALDOA, ATP5E, LDHA, COX8A, COX7C, HK2, FBP1, RHOQ, ATP6V1B2, NDUFA1, PARK7, PKM, NDUFS6, GPI, NDUFS5, TPI1, COX6B1, ATP5I, ENO1, EDARADD	259	267	16792	5.0993	1.10968e-05
GOTERM_BP_ALL	GO:0009141~nucleoside triphosphate metabolic process	22	7.7193	6.79626e-09	TCIRG1, ALDOA, ATP5E, LDHA, COX8A, COX7C, HK2, FBP1, RHOQ, SAMHD1, ATP6V1B2, NDUFA1, PARK7, PKM, NDUFS6, GPI, NDUFS5, TPI1, COX6B1, ATP5I, ENO1, EDARADD	259	297	16792	4.80252	1.27944e-05
GOTERM_BP_ALL	GO:0046034~ATP metabolic process	20	7.01754	7.11965e-09	TCIRG1, ALDOA, ATP5E, LDHA, COX8A, COX7C, HK2, FBP1, ATP6V1B2, NDUFA1, PARK7, PKM, NDUFS6, GPI, NDUFS5, TPI1, COX6B1, ATP5I, ENO1, EDARADD	259	243	16792	5.33613	1.34032e-05
GOTERM_BP_ALL	GO:0009199~ribonucleoside triphosphate metabolic process	21	7.36842	8.61514e-09	TCIRG1, ALDOA, ATP5E, LDHA, COX8A, COX7C, HK2, FBP1, RHOQ, ATP6V1B2, NDUFA1, PARK7, PKM, NDUFS6, GPI, NDUFS5, TPI1, COX6B1, ATP5I, ENO1, EDARADD	259	273	16792	4.98723	1.62186e-05
GOTERM_BP_ALL	GO:0009167~purine ribonucleoside monophosphate metabolic process	21	7.36842	1.78189e-08	TCIRG1, ALDOA, ATP5E, LDHA, MPP1, COX8A, COX7C, HK2, FBP1, ATP6V1B2, NDUFA1, PARK7, PKM, NDUFS6, GPI, NDUFS5, TPI1, COX6B1, ATP5I, ENO1, EDARADD	259	285	16792	4.77724	3.35454e-05
GOTERM_BP_ALL	GO:0009126~purine nucleoside monophosphate metabolic process	21	7.36842	1.89927e-08	TCIRG1, ALDOA, ATP5E, LDHA, MPP1, COX8A, COX7C, HK2, FBP1, ATP6V1B2, NDUFA1, PARK7, PKM, NDUFS6, GPI, NDUFS5, TPI1, COX6B1, ATP5I, ENO1, EDARADD	259	286	16792	4.76054	3.57551e-05
GOTERM_BP_ALL	GO:0009161~ribonucleoside monophosphate metabolic process	21	7.36842	3.56342e-08	TCIRG1, ALDOA, ATP5E, LDHA, MPP1, COX8A, COX7C, HK2, FBP1, ATP6V1B2, NDUFA1, PARK7, PKM, NDUFS6, GPI, NDUFS5, TPI1, COX6B1, ATP5I, ENO1, EDARADD	259	297	16792	4.58422	6.70838e-05
GOTERM_BP_ALL	GO:0009123~nucleoside monophosphate metabolic process	21	7.36842	7.58524e-08	TCIRG1, ALDOA, ATP5E, LDHA, MPP1, COX8A, COX7C, HK2, FBP1, ATP6V1B2, NDUFA1, PARK7, PKM, NDUFS6, GPI, NDUFS5, TPI1, COX6B1, ATP5I, ENO1, EDARADD	259	311	16792	4.37786	0.000142797
GOTERM_BP_ALL	GO:0046128~purine ribonucleoside metabolic process	22	7.7193	1.53178e-07	TCIRG1, ALDOA, ATP5E, LDHA, MPP1, COX8A, COX7C, HK2, FBP1, RHOQ, ATP6V1B2, NDUFA1, PARK7, PKM, NDUFS6, GPI, NDUFS5, TPI1, COX6B1, ATP5I, ENO1, EDARADD	259	356	16792	4.00659	0.000288368
GOTERM_BP_ALL	GO:0042278~purine nucleoside metabolic process	22	7.7193	1.77325e-07	TCIRG1, ALDOA, ATP5E, LDHA, MPP1, COX8A, COX7C, HK2, FBP1, RHOQ, ATP6V1B2, NDUFA1, PARK7, PKM, NDUFS6, GPI, NDUFS5, TPI1, COX6B1, ATP5I, ENO1, EDARADD	259	359	16792	3.97311	0.000333827
GOTERM_BP_ALL	GO:0009119~ribonucleoside metabolic process	22	7.7193	5.59681e-07	TCIRG1, ALDOA, ATP5E, LDHA, MPP1, COX8A, COX7C, HK2, FBP1, RHOQ, ATP6V1B2, NDUFA1, PARK7, PKM, NDUFS6, GPI, NDUFS5, TPI1, COX6B1, ATP5I, ENO1, EDARADD	259	385	16792	3.7048	0.00105363
GOTERM_BP_ALL	GO:0019637~organophosphate metabolic process	40	14.0351	1.0018e-06	ALDOA, ATP5E, LDHA, TALDO1, GNAI2, PGD, HEXB, HK2, COX7C, RHOQ, ATP6V1B2, SRC, PKM, NDUFS6, NDUFS5, TPI1, GPX4, COX6B1, PIK3R5, ATP5I, THBS1, ENO1, EDARADD, CSF1R, TCIRG1, MPP1, LYN, COX8A, FBP1, SAMHD1, PRKCD, NDUFA1, PARK7, GPI, ARF1, FYN, CD81, PLA2G7, GNAS, MDH1	259	1108	16792	2.34058	0.00188595
GOTERM_BP_ALL	GO:1901657~glycosyl compound metabolic process	23	8.07018	1.06231e-06	TCIRG1, ALDOA, ATP5E, LDHA, MPP1, COX8A, COX7C, HK2, FBP1, RHOQ, ATP6V1B2, FUCA1, NDUFA1, PARK7, PKM, NDUFS6, GPI, NDUFS5, TPI1, COX6B1, ATP5I, ENO1, EDARADD	259	435	16792	3.428	0.00199985
GOTERM_BP_ALL	GO:0006163~purine nucleotide metabolic process	26	9.12281	1.23306e-06	ALDOA, ATP5E, LDHA, GNAI2, COX7C, HK2, RHOQ, ATP6V1B2, PKM, NDUFS6, NDUFS5, TPI1, COX6B1, THBS1, ATP5I, ENO1, EDARADD, TCIRG1, MPP1, COX8A, FBP1, SAMHD1, NDUFA1, PARK7, GPI, GNAS	259	547	16792	3.08169	0.00232129
GOTERM_BP_ALL	GO:0019693~ribose phosphate metabolic process	26	9.12281	1.31239e-06	ALDOA, ATP5E, LDHA, TALDO1, GNAI2, PGD, COX7C, HK2, RHOQ, ATP6V1B2, PKM, NDUFS6, NDUFS5, TPI1, COX6B1, ATP5I, ENO1, EDARADD, TCIRG1, MPP1, COX8A, FBP1, NDUFA1, PARK7, GPI, GNAS	259	549	16792	3.07046	0.00247063
GOTERM_BP_ALL	GO:0009117~nucleotide metabolic process	29	10.1754	1.46504e-06	ALDOA, ATP5E, LDHA, TALDO1, GNAI2, PGD, COX7C, HK2, RHOQ, ATP6V1B2, PKM, NDUFS6, NDUFS5, TPI1, COX6B1, THBS1, ATP5I, ENO1, EDARADD, TCIRG1, MPP1, COX8A, FBP1, SAMHD1, NDUFA1, PARK7, GPI, GNAS, MDH1	259	667	16792	2.81887	0.00275801
GOTERM_BP_ALL	GO:0009116~nucleoside metabolic process	22	7.7193	1.7303e-06	TCIRG1, ALDOA, ATP5E, LDHA, MPP1, COX8A, COX7C, HK2, FBP1, RHOQ, ATP6V1B2, NDUFA1, PARK7, PKM, NDUFS6, GPI, NDUFS5, TPI1, COX6B1, ATP5I, ENO1, EDARADD	259	413	16792	3.45363	0.00325737
GOTERM_BP_ALL	GO:0006753~nucleoside phosphate metabolic process	29	10.1754	1.85566e-06	ALDOA, ATP5E, LDHA, TALDO1, GNAI2, PGD, COX7C, HK2, RHOQ, ATP6V1B2, PKM, NDUFS6, NDUFS5, TPI1, COX6B1, THBS1, ATP5I, ENO1, EDARADD, TCIRG1, MPP1, COX8A, FBP1, SAMHD1, NDUFA1, PARK7, GPI, GNAS, MDH1	259	675	16792	2.78546	0.00349336
GOTERM_BP_ALL	GO:0055086~nucleobase-containing small molecule metabolic process	30	10.5263	2.67536e-06	ALDOA, ATP5E, LDHA, TALDO1, GNAI2, PGD, COX7C, HK2, RHOQ, ATP6V1B2, PKM, NDUFS6, NDUFS5, TPI1, COX6B1, THBS1, ATP5I, ENO1, EDARADD, TCIRG1, MPP1, COX8A, FBP1, SAMHD1, NDUFA1, PARK7, GPI, TXN, GNAS, MDH1	259	728	16792	2.67173	0.00503644
GOTERM_BP_ALL	GO:0072521~purine-containing compound metabolic process	26	9.12281	3.00256e-06	ALDOA, ATP5E, LDHA, GNAI2, COX7C, HK2, RHOQ, ATP6V1B2, PKM, NDUFS6, NDUFS5, TPI1, COX6B1, THBS1, ATP5I, ENO1, EDARADD, TCIRG1, MPP1, COX8A, FBP1, SAMHD1, NDUFA1, PARK7, GPI, GNAS	259	575	16792	2.93162	0.00565237
GOTERM_BP_ALL	GO:0019362~pyridine nucleotide metabolic process	12	4.21053	3.07686e-06	ALDOA, PKM, GPI, LDHA, TPI1, TALDO1, PGD, FBP1, HK2, EDARADD, MDH1, ENO1	259	123	16792	6.32527	0.00579225
GOTERM_BP_ALL	GO:0046496~nicotinamide nucleotide metabolic process	12	4.21053	3.07686e-06	ALDOA, PKM, GPI, LDHA, TPI1, TALDO1, PGD, FBP1, HK2, EDARADD, MDH1, ENO1	259	123	16792	6.32527	0.00579225
GOTERM_BP_ALL	GO:0072524~pyridine-containing compound metabolic process	12	4.21053	5.68573e-06	ALDOA, PKM, GPI, LDHA, TPI1, TALDO1, PGD, FBP1, HK2, EDARADD, MDH1, ENO1	259	131	16792	5.93899	0.0107033
GOTERM_BP_ALL	GO:0009150~purine ribonucleotide metabolic process	24	8.42105	5.72073e-06	TCIRG1, ALDOA, ATP5E, LDHA, MPP1, GNAI2, COX8A, COX7C, HK2, FBP1, RHOQ, ATP6V1B2, NDUFA1, PARK7, PKM, NDUFS6, GPI, NDUFS5, TPI1, COX6B1, GNAS, ATP5I, ENO1, EDARADD	259	520	16792	2.99234	0.0107691
GOTERM_BP_ALL	GO:0006096~glycolytic process	9	3.15789	6.59963e-06	ALDOA, PKM, GPI, LDHA, TPI1, FBP1, HK2, EDARADD, ENO1	259	65	16792	8.97701	0.0124235
GOTERM_BP_ALL	GO:0006091~generation of precursor metabolites and energy	20	7.01754	6.66316e-06	ALDOA, LDHA, COX8A, COX7C, HK2, FBP1, NDUFA1, PARK7, PKM, NDUFS6, GPI, SDHB, NDUFS5, TPI1, COX6B1, GNAS, UBB, MDH1, ENO1, EDARADD	259	379	16792	3.42132	0.0125431
GOTERM_BP_ALL	GO:0006757~ATP generation from ADP	9	3.15789	7.41121e-06	ALDOA, PKM, GPI, LDHA, TPI1, FBP1, HK2, EDARADD, ENO1	259	66	16792	8.841	0.0139512
GOTERM_BP_ALL	GO:0009135~purine nucleoside diphosphate metabolic process	10	3.50877	9.03973e-06	ALDOA, PKM, GPI, LDHA, TPI1, MPP1, FBP1, HK2, EDARADD, ENO1	259	89	16792	7.28472	0.0170166
GOTERM_BP_ALL	GO:0009179~purine ribonucleoside diphosphate metabolic process	10	3.50877	9.03973e-06	ALDOA, PKM, GPI, LDHA, TPI1, MPP1, FBP1, HK2, EDARADD, ENO1	259	89	16792	7.28472	0.0170166
GOTERM_BP_ALL	GO:0009259~ribonucleotide metabolic process	24	8.42105	9.14542e-06	TCIRG1, ALDOA, ATP5E, LDHA, MPP1, GNAI2, COX8A, COX7C, HK2, FBP1, RHOQ, ATP6V1B2, NDUFA1, PARK7, PKM, NDUFS6, GPI, NDUFS5, TPI1, COX6B1, GNAS, ATP5I, ENO1, EDARADD	259	535	16792	2.90844	0.0172155
GOTERM_BP_ALL	GO:0006733~oxidoreduction coenzyme metabolic process	12	4.21053	1.00498e-05	ALDOA, PKM, GPI, LDHA, TPI1, TALDO1, PGD, FBP1, HK2, EDARADD, MDH1, ENO1	259	139	16792	5.59718	0.0189177
GOTERM_BP_ALL	GO:0009185~ribonucleoside diphosphate metabolic process	10	3.50877	1.08531e-05	ALDOA, PKM, GPI, LDHA, TPI1, MPP1, FBP1, HK2, EDARADD, ENO1	259	91	16792	7.12461	0.0204298
GOTERM_BP_ALL	GO:0046031~ADP metabolic process	9	3.15789	1.74952e-05	ALDOA, PKM, GPI, LDHA, TPI1, FBP1, HK2, EDARADD, ENO1	259	74	16792	7.88521	0.0329308
GOTERM_BP_ALL	GO:0006734~NADH metabolic process	7	2.45614	1.93497e-05	ALDOA, PKM, GPI, TPI1, HK2, MDH1, ENO1	259	37	16792	12.2659	0.0364209
Annotation Cluster 10	Enrichment Score: 4,5323374453324625
Category	Term	Count	%	P-value	Genes	List Total	Pop Hits	Pop Total	Fold Enrichment	FDR
GOTERM_BP_ALL	GO:0071310~cellular response to organic substance	73	25.614	1.25721e-10	HSP90AB1, TLN1, ATP6V0E1, RHOQ, CD44, RHOA, IL1B, LEPROT, MSN, TUBA1B, GNG5, EDARADD, LYN, HNRNPA2B1, HLA-C, EEF2, CTSS, HLA-E, PRKCD, HLA-DQA1, IL18BP, SEC61B, PSMA6, BPTF, CD81, SDCBP, GNAS, UBB, NFE2L2, CTSB, RAB10, HLA-DRA, ZFAND6, LIMS1, CYP1B1, HLA-DRB1, HLA-DRB3, IFI30, ITGB2, ATP6V1B2, PSMA7, CALR, CD74, SRC, ATP6V0B, ATP6V0C, PFN1, CD68, PSMB1, PSMB3, RPL8, HLA-DRB4, HLA-DRB5, FCER1G, IL…	259	2186	16792	2.16509	2.36679e-07
GOTERM_BP_ALL	GO:0010033~response to organic substance	85	29.8246	3.42243e-10	HSP90AB1, ATP6V0E1, LDHA, TLN1, RHOQ, OS9, PKM, CD44, RHOA, IL1B, LEPROT, MSN, GNG5, TUBA1B, EDARADD, LYN, HNRNPA2B1, HLA-C, EEF2, CTSS, HLA-E, PRKCD, HLA-DQA1, IL18BP, SEC61B, PSMA6, BPTF, IGBP1, CD81, SDCBP, GNAS, UBB, NFE2L2, CTSB, RAB10, HLA-DRA, ZFAND6, LIMS1, EEF1B2, CYP1B1, GNAI2, HLA-DRB1, HLA-DRB3, IFI30, ITGB2, ATP6V1B2, PSMA7, CALR, CD74, SRC, ATP6V0B, ATP6V0C, PFN1, PEA15, CD68, PLIN2…	259	2822	16792	1.95283	6.44297e-07
GOTERM_BP_ALL	GO:0007169~transmembrane receptor protein tyrosine kinase signaling pathway	28	9.82456	2.6405e-06	RAB7A, ATP6V0E1, MMP9, RHOQ, ATP6V1B2, SRC, ATP6V0B, ACTR3, ACTG1, ATP6V0C, ARPC2, RHOA, IL1B, LEPROT, THBS1, CSF1R, ACTB, TCIRG1, NCF2, LYN, HCK, PRKCD, CYBA, CYBB, FYN, SDCBP, UBB, ARAP1	259	648	16792	2.80147	0.00497081
GOTERM_BP_ALL	GO:1901701~cellular response to oxygen-containing compound	34	11.9298	4.1776e-06	ATP6V0E1, CYP1B1, HLA-DRB1, GNAI2, RHOQ, ATP6V1B2, PRDX1, ATP6V0B, SRC, RPS3, ATP6V0C, HLA-DRB4, HLA-DRB5, IL1B, LEPROT, MSN, GNG5, TCIRG1, LYN, PSAP, HCK, PRKCD, PARK7, CYBA, CYBB, IL18BP, FYN, GNG10, TXN, DNMT1, GNAS, NFE2L2, RAB10, KDM6B	259	912	16792	2.41706	0.00786433
GOTERM_BP_ALL	GO:1901700~response to oxygen-containing compound	46	16.1404	5.42351e-06	HSP90AB1, ATP6V0E1, LDHA, EEF1B2, CYP1B1, GNAI2, HLA-DRB1, RHOQ, ATP6V1B2, CALR, PRDX1, ATP6V0B, SRC, RPS3, ATP6V0C, PKM, HLA-DRB4, HLA-DRB5, IL1B, LEPROT, MSN, THBS1, GNG5, HBB, TCIRG1, P4HB, LYN, PSAP, HCK, TMBIM6, EEF2, DPYSL2, PRKCD, PARK7, CYBA, GPI, CYBB, IL18BP, FYN, GNG10, TXN, DNMT1, GNAS, NFE2L2, RAB10, KDM6B	259	1466	16792	2.03435	0.0102096
GOTERM_BP_ALL	GO:0071375~cellular response to peptide hormone stimulus	17	5.96491	1.38549e-05	TCIRG1, ATP6V0E1, LYN, RHOQ, ATP6V1B2, PRKCD, SRC, ATP6V0B, ATP6V0C, CYBA, FYN, GNG10, IL1B, GNAS, LEPROT, RAB10, GNG5	259	295	16792	3.7362	0.0260796
GOTERM_BP_ALL	GO:0043434~response to peptide hormone	20	7.01754	1.70621e-05	TCIRG1, ATP6V0E1, LYN, GNAI2, RHOQ, ATP6V1B2, PRKCD, ATP6V0B, SRC, PKM, ATP6V0C, CYBA, CYBB, FYN, GNG10, IL1B, GNAS, LEPROT, RAB10, GNG5	259	405	16792	3.20168	0.0321157
Annotation Cluster 11	Enrichment Score: 4,248950005681809
Category	Term	Count	%	P-value	Genes	List Total	Pop Hits	Pop Total	Fold Enrichment	FDR
GOTERM_BP_ALL	GO:0008219~cell death	63	22.1053	1.69755e-08	HSP90AB1, IER3, LDHA, MMP9, EIF5A, RPS3, PKM, CLPTM1L, CD44, DYNLL1, IL1B, ANP32B, LYN, SLC25A6, PRKCD, FLNA, EPB41L3, RNF130, EIF4G2, IGBP1, CFL1, TXN, RGCC, UBB, NFE2L2, CTSB, EMP3, ZFAND6, CYP1B1, HK2, ITGB2, CALR, CD74, SRC, PEA15, SQSTM1, TMEM123, DAD1, FCER1G, NDRG1, THBS1, GPNMB, ARL6IP5, HBB, ARHGDIA, CSF1R, P4HB, LGALS3, PSAP, TMBIM6, HCK, ANXA5, PARK7, GPI, ATF5, DRAM2, CORO1A, ATF4, PS…	259	1958	16792	2.08608	3.19576e-05
GOTERM_BP_ALL	GO:0060548~negative regulation of cell death	37	12.9825	1.22764e-07	ZFAND6, HSP90AB1, IER3, MMP9, CD74, SRC, PEA15, CD44, SQSTM1, DAD1, FCER1G, IL1B, GPNMB, THBS1, ARHGDIA, CSF1R, LGALS3, PSAP, HCK, TMBIM6, ANXA5, PRKCD, PARK7, FLNA, ATF5, GPI, ATF4, CORO1A, PSMG2, PSMC5, FYN, IGBP1, CFL1, BNIP3L, TXN, NFE2L2, UBB	259	897	16792	2.67431	0.000231112
GOTERM_BP_ALL	GO:0010941~regulation of cell death	50	17.5439	3.69286e-07	HSP90AB1, IER3, LDHA, MMP9, RPS3, CD44, DYNLL1, IL1B, LYN, ANP32B, PRKCD, FLNA, IGBP1, CFL1, TXN, RGCC, CTSB, NFE2L2, UBB, ZFAND6, CYP1B1, CALR, SRC, CD74, PEA15, SQSTM1, DAD1, FCER1G, NDRG1, GPNMB, THBS1, HBB, ARL6IP5, ARHGDIA, CSF1R, P4HB, LGALS3, PSAP, HCK, TMBIM6, ANXA5, PARK7, GPI, ATF5, ATF4, CORO1A, PSMC5, PSMG2, FYN, BNIP3L	259	1509	16792	2.14824	0.000695205
GOTERM_BP_ALL	GO:0012501~programmed cell death	56	19.6491	1.08244e-06	HSP90AB1, IER3, LDHA, MMP9, EIF5A, RPS3, PKM, CLPTM1L, CD44, DYNLL1, IL1B, ANP32B, LYN, SLC25A6, PRKCD, FLNA, EPB41L3, RNF130, IGBP1, CFL1, RGCC, NFE2L2, CTSB, UBB, ZFAND6, CYP1B1, HK2, ITGB2, CALR, CD74, SRC, PEA15, SQSTM1, DAD1, FCER1G, NDRG1, THBS1, ARL6IP5, ARHGDIA, CSF1R, P4HB, LGALS3, HCK, TMBIM6, ANXA5, PARK7, GPI, ATF5, DRAM2, ATF4, CORO1A, PSMC5, PSMG2, FYN, BNIP3L, PUF60	259	1852	16792	1.96042	0.00203775
GOTERM_BP_ALL	GO:0043069~negative regulation of programmed cell death	33	11.5789	1.53635e-06	ZFAND6, HSP90AB1, IER3, MMP9, CD74, SRC, PEA15, CD44, SQSTM1, DAD1, FCER1G, IL1B, THBS1, ARHGDIA, CSF1R, LGALS3, HCK, TMBIM6, ANXA5, PRKCD, FLNA, PARK7, ATF5, GPI, CORO1A, PSMG2, PSMC5, FYN, IGBP1, CFL1, BNIP3L, NFE2L2, UBB	259	829	16792	2.58085	0.00289225
GOTERM_BP_ALL	GO:0043067~regulation of programmed cell death	46	16.1404	2.05291e-06	ZFAND6, HSP90AB1, IER3, LDHA, CYP1B1, MMP9, CALR, CD74, SRC, RPS3, PEA15, CD44, DYNLL1, SQSTM1, DAD1, IL1B, FCER1G, NDRG1, THBS1, ARL6IP5, ARHGDIA, CSF1R, P4HB, ANP32B, LYN, LGALS3, HCK, TMBIM6, ANXA5, PRKCD, PARK7, FLNA, ATF5, GPI, ATF4, CORO1A, PSMG2, PSMC5, FYN, IGBP1, CFL1, BNIP3L, RGCC, CTSB, UBB, NFE2L2	259	1413	16792	2.11066	0.00386468
GOTERM_BP_ALL	GO:0043066~negative regulation of apoptotic process	32	11.2281	3.31431e-06	HSP90AB1, ZFAND6, IER3, MMP9, CD74, SRC, PEA15, CD44, SQSTM1, DAD1, FCER1G, IL1B, THBS1, ARHGDIA, CSF1R, LGALS3, TMBIM6, HCK, ANXA5, PRKCD, FLNA, PARK7, ATF5, GPI, CORO1A, PSMG2, FYN, IGBP1, CFL1, BNIP3L, NFE2L2, UBB	259	818	16792	2.53629	0.00623924
GOTERM_BP_ALL	GO:0042981~regulation of apoptotic process	45	15.7895	3.83999e-06	ZFAND6, HSP90AB1, IER3, LDHA, CYP1B1, MMP9, CALR, CD74, SRC, RPS3, PEA15, CD44, DYNLL1, SQSTM1, DAD1, IL1B, FCER1G, NDRG1, THBS1, ARL6IP5, ARHGDIA, CSF1R, P4HB, ANP32B, LYN, LGALS3, HCK, TMBIM6, ANXA5, PRKCD, PARK7, FLNA, ATF5, GPI, ATF4, CORO1A, PSMG2, FYN, IGBP1, CFL1, BNIP3L, RGCC, CTSB, NFE2L2, UBB	259	1400	16792	2.08395	0.00722881
GOTERM_BP_ALL	GO:0006915~apoptotic process	51	17.8947	1.04963e-05	HSP90AB1, IER3, LDHA, MMP9, EIF5A, RPS3, CLPTM1L, CD44, DYNLL1, IL1B, LYN, ANP32B, SLC25A6, PRKCD, FLNA, EPB41L3, RNF130, IGBP1, CFL1, RGCC, NFE2L2, UBB, ZFAND6, CYP1B1, HK2, ITGB2, SRC, CD74, PEA15, SQSTM1, DAD1, FCER1G, THBS1, ARL6IP5, ARHGDIA, CSF1R, P4HB, LGALS3, HCK, TMBIM6, ANXA5, PARK7, GPI, ATF5, ATF4, CORO1A, DRAM2, PSMG2, FYN, BNIP3L, PUF60	259	1747	16792	1.89269	0.0197582
Annotation Cluster 12	Enrichment Score: 4,220439654947853
Category	Term	Count	%	P-value	Genes	List Total	Pop Hits	Pop Total	Fold Enrichment	FDR
GOTERM_BP_ALL	GO:0098609~cell-cell adhesion	55	19.2982	1.53366e-13	HSP90AB1, LDHA, TLN1, RPL14, HLA-DMB, PRDX1, PKM, ACTG1, CD44, IL1B, MSN, LYN, EEF2, CLIC1, MYH9, HLA-E, PRKCD, HLA-DQA1, FLNA, EIF4G2, RGCC, SDCBP, EEF1G, GNAS, RAB10, LCP1, HLA-DRA, ALDOA, CYP1B1, HLA-DRB1, HLA-DRB3, ASAP1, ITGB2, CD74, SRC, PFN1, RAC2, EIF3E, HLA-DRB4, FCER1G, HLA-DRB5, NDRG1, RPL7A, GPNMB, HBB, ENO1, ACTB, LGALS3, PARK7, ANXA2, CORO1A, FYN, EIF4H, CAPG, PUF60	259	1164	16792	3.06346	2.88636e-10
GOTERM_BP_ALL	GO:0022610~biological adhesion	66	23.1579	2.60175e-12	HSP90AB1, LDHA, TLN1, RPL14, HLA-DMB, PRDX1, PKM, ACTG1, CD44, IL1B, MSN, LYN, EEF2, CLIC1, MYH9, HLA-E, PRKCD, HLA-DQA1, FLNA, EIF4G2, CD81, RGCC, SDCBP, EEF1G, GNAS, RAB10, LCP1, HLA-DRA, ALDOA, LIMS1, CYP1B1, HLA-DRB1, HLA-DRB3, ASAP1, ITGB2, CALR, CD74, SRC, PFN1, RAC2, ARPC2, EIF3E, HLA-DRB4, HLA-DRB5, FCER1G, NDRG1, RPL7A, THBS1, GPNMB, HBB, ARHGDIA, ARHGDIB, ENO1, ACTB, OLR1, LGALS3, HCK, …	259	1705	16792	2.5097	4.89808e-09
GOTERM_BP_ALL	GO:0007155~cell adhesion	65	22.807	6.84859e-12	HSP90AB1, LDHA, TLN1, RPL14, HLA-DMB, PRDX1, PKM, ACTG1, CD44, IL1B, MSN, LYN, EEF2, CLIC1, MYH9, HLA-E, PRKCD, HLA-DQA1, FLNA, EIF4G2, RGCC, SDCBP, EEF1G, GNAS, RAB10, LCP1, HLA-DRA, ALDOA, LIMS1, CYP1B1, HLA-DRB1, HLA-DRB3, ASAP1, ITGB2, CALR, CD74, SRC, PFN1, RAC2, ARPC2, EIF3E, HLA-DRB4, HLA-DRB5, FCER1G, NDRG1, RPL7A, THBS1, GPNMB, HBB, ARHGDIA, ARHGDIB, ENO1, ACTB, OLR1, LGALS3, HCK, CD63, …	259	1699	16792	2.48041	1.2893e-08
GOTERM_BP_ALL	GO:0002684~positive regulation of immune system process	44	15.4386	2.12351e-10	HSP90AB1, HLA-DRB1, C3, HLA-DRB3, ITGB2, HLA-DMB, PSMA7, CALR, CD74, SRC, ACTR3, ACTG1, RAC2, PSMB1, ARPC2, PSMB3, FCN1, HLA-DRB4, HLA-DRB5, FCER1G, IL1B, SPG21, THBS1, ACTB, LGALS3, LYN, HCK, CTSS, HLA-E, PRKCD, HLA-DQA1, CYBA, CORO1A, PSMC5, PSMA6, FYN, CD81, RGCC, PLA2G7, GNAS, FCGR2A, CTSB, UBB, HLA-DRA	259	960	16792	2.97156	3.99765e-07
GOTERM_BP_ALL	GO:0098602~single organism cell adhesion	36	12.6316	1.1636e-08	TLN1, LIMS1, CYP1B1, HLA-DRB1, HLA-DRB3, ITGB2, HLA-DMB, CALR, CD74, SRC, ACTG1, RAC2, CD44, ARPC2, HLA-DRB4, HLA-DRB5, FCER1G, IL1B, MSN, GPNMB, HBB, ACTB, LYN, LGALS3, CLIC1, MYH9, HLA-E, PRKCD, HLA-DQA1, FLNA, CORO1A, FYN, RGCC, GNAS, LCP1, HLA-DRA	259	779	16792	2.99618	2.19056e-05
GOTERM_BP_ALL	GO:0060333~interferon-gamma-mediated signaling pathway	12	4.21053	3.74173e-08	CD44, HLA-DRB1, HLA-DRB3, HCK, HLA-DRB4, HLA-DRB5, IFI30, HLA-C, HLA-E, PRKCD, HLA-DQA1, HLA-DRA	259	80	16792	9.7251	7.04406e-05
GOTERM_BP_ALL	GO:0045087~innate immune response	36	12.6316	6.74974e-08	HSP90AB1, HLA-DRB1, C3, HLA-DRB3, IFI30, ITGB2, PSMA7, PRDX1, SRC, CD44, PSMB1, PSMB3, FCN1, HLA-DRB4, FCER1G, HLA-DRB5, CSF1R, LGALS3, NCF2, LYN, HCK, SAMHD1, HLA-C, CTSS, HLA-E, PRKCD, HLA-DQA1, CYBA, CORO1A, CYBB, PSMC5, PSMA6, FYN, CTSB, UBB, HLA-DRA	259	836	16792	2.79189	0.000127069
GOTERM_BP_ALL	GO:0016337~single organismal cell-cell adhesion	33	11.5789	7.9139e-08	TLN1, CYP1B1, HLA-DRB1, HLA-DRB3, ITGB2, HLA-DMB, CD74, SRC, ACTG1, RAC2, CD44, HLA-DRB4, FCER1G, IL1B, HLA-DRB5, MSN, GPNMB, HBB, ACTB, LGALS3, LYN, CLIC1, MYH9, HLA-E, PRKCD, HLA-DQA1, FLNA, CORO1A, FYN, RGCC, GNAS, LCP1, HLA-DRA	259	725	16792	2.95106	0.000148985
GOTERM_BP_ALL	GO:0071345~cellular response to cytokine stimulus	32	11.2281	1.4432e-07	HSP90AB1, ZFAND6, HLA-DRB1, HLA-DRB3, IFI30, PSMA7, CD74, CD44, PSMB1, PSMB3, HLA-DRB4, IL1B, HLA-DRB5, IL2RG, THBS1, TUBA1B, EDARADD, CSF1R, HCK, SAMHD1, HLA-C, HLA-E, PRKCD, HLA-DQA1, CYBA, CORO1A, PSMC5, IL18BP, PSMA6, UBB, NFE2L2, HLA-DRA	259	706	16792	2.93865	0.000271693
GOTERM_BP_ALL	GO:0034097~response to cytokine	34	11.9298	2.48043e-07	HSP90AB1, ZFAND6, HLA-DRB1, HLA-DRB3, IFI30, PSMA7, CD74, SRC, CD44, PSMB1, PSMB3, HLA-DRB4, IL1B, HLA-DRB5, IL2RG, THBS1, TUBA1B, EDARADD, CSF1R, HCK, SAMHD1, HLA-C, HLA-E, PRKCD, HLA-DQA1, CYBA, CORO1A, PSMC5, IL18BP, PSMA6, IGBP1, UBB, NFE2L2, HLA-DRA	259	802	16792	2.74857	0.000466958
GOTERM_BP_ALL	GO:0001775~cell activation	36	12.6316	5.12863e-07	TLN1, HLA-DRB1, HLA-DRB3, ITGB2, HLA-DMB, CD74, SRC, ACTG1, RAC2, HLA-DRB4, RHOA, HLA-DRB5, FCER1G, IL1B, NDRG1, PIK3R5, GPNMB, THBS1, HBB, ACTB, LYN, LGALS3, CLIC1, MYH9, HLA-E, PRKCD, HLA-DQA1, FLNA, CORO1A, FYN, IGBP1, CD81, RGCC, GNAS, LCP1, HLA-DRA	259	910	16792	2.56486	0.000965496
GOTERM_BP_ALL	GO:0002252~immune effector process	31	10.8772	1.32194e-06	HSP90AB1, HLA-DRB1, C3, HLA-DMB, PRDX1, CD74, SRC, ACTR3, ACTG1, RAC2, ARPC2, FCN1, HLA-DRB4, FCER1G, IL1B, HLA-DRB5, ACTB, LGALS3, LYN, TMBIM6, HCK, SAMHD1, HLA-E, PRKCD, CORO1A, ARF1, FYN, BNIP3L, RGCC, FCGR2A, LCP1	259	742	16792	2.7087	0.00248862
GOTERM_BP_ALL	GO:0030155~regulation of cell adhesion	28	9.82456	2.28156e-06	LIMS1, CYP1B1, HLA-DRB1, HLA-DRB3, HLA-DMB, CALR, SRC, CD74, RAC2, CD44, ARPC2, HLA-DRB4, IL1B, HLA-DRB5, THBS1, GPNMB, ARHGDIA, ARHGDIB, LGALS3, LYN, HLA-E, PRKCD, FLNA, HLA-DQA1, CORO1A, FYN, RGCC, HLA-DRA	259	643	16792	2.82325	0.00429512
GOTERM_BP_ALL	GO:0019221~cytokine-mediated signaling pathway	25	8.77193	5.10456e-06	HSP90AB1, HLA-DRB1, HLA-DRB3, IFI30, PSMA7, CD74, CD44, PSMB1, PSMB3, HLA-DRB4, HLA-DRB5, IL1B, IL2RG, CSF1R, EDARADD, HCK, SAMHD1, HLA-C, HLA-E, PRKCD, HLA-DQA1, PSMC5, PSMA6, UBB, HLA-DRA	259	554	16792	2.92572	0.00960925
GOTERM_BP_ALL	GO:1903039~positive regulation of leukocyte cell-cell adhesion	15	5.26316	7.26605e-06	LYN, HLA-DRB1, HLA-DRB3, HLA-DMB, HLA-E, HLA-DQA1, SRC, CD74, CORO1A, CD44, FYN, HLA-DRB4, IL1B, HLA-DRB5, HLA-DRA	259	218	16792	4.46105	0.013678
GOTERM_BP_ALL	GO:1903037~regulation of leukocyte cell-cell adhesion	18	6.31579	7.30797e-06	LGALS3, LYN, HLA-DRB1, HLA-DRB3, HLA-DMB, HLA-E, HLA-DQA1, CD74, SRC, CORO1A, RAC2, CD44, FYN, HLA-DRB4, IL1B, HLA-DRB5, GPNMB, HLA-DRA	259	313	16792	3.72847	0.0137569
GOTERM_BP_ALL	GO:0034341~response to interferon-gamma	13	4.5614	7.36045e-06	HSP90AB1, HLA-DRB1, HLA-DRB3, HCK, IFI30, HLA-C, HLA-E, PRKCD, HLA-DQA1, CD44, HLA-DRB4, HLA-DRB5, HLA-DRA	259	161	16792	5.23504	0.0138557
GOTERM_BP_ALL	GO:0007159~leukocyte cell-cell adhesion	23	8.07018	7.52053e-06	LGALS3, LYN, HLA-DRB1, HLA-DRB3, ITGB2, HLA-DMB, MYH9, HLA-E, HLA-DQA1, CD74, SRC, CORO1A, RAC2, CD44, FYN, HLA-DRB4, HLA-DRB5, IL1B, FCER1G, MSN, GPNMB, LCP1, HLA-DRA	259	491	16792	3.03703	0.014157
GOTERM_BP_ALL	GO:0071346~cellular response to interferon-gamma	12	4.21053	7.59862e-06	CD44, HLA-DRB1, HLA-DRB3, HCK, HLA-DRB4, HLA-DRB5, IFI30, HLA-C, HLA-E, PRKCD, HLA-DQA1, HLA-DRA	259	135	16792	5.76302	0.014304
GOTERM_BP_ALL	GO:0022407~regulation of cell-cell adhesion	20	7.01754	8.71985e-06	LGALS3, LYN, HLA-DRB1, HLA-DRB3, HLA-DMB, HLA-E, PRKCD, HLA-DQA1, CD74, SRC, CORO1A, RAC2, CD44, FYN, RGCC, HLA-DRB4, IL1B, HLA-DRB5, GPNMB, HLA-DRA	259	386	16792	3.35927	0.0164145
GOTERM_BP_ALL	GO:0050863~regulation of T cell activation	17	5.96491	1.6421e-05	LGALS3, LYN, HLA-DRB1, HLA-DRB3, HLA-DMB, HLA-E, HLA-DQA1, CD74, SRC, CORO1A, RAC2, FYN, HLA-DRB4, IL1B, HLA-DRB5, GPNMB, HLA-DRA	259	299	16792	3.68621	0.0309091
GOTERM_BP_ALL	GO:0050870~positive regulation of T cell activation	14	4.91228	2.2813e-05	LYN, HLA-DRB1, HLA-DRB3, HLA-DMB, HLA-E, HLA-DQA1, SRC, CD74, CORO1A, FYN, HLA-DRB4, IL1B, HLA-DRB5, HLA-DRA	259	210	16792	4.32227	0.0429384
GOTERM_BP_ALL	GO:0070486~leukocyte aggregation	21	7.36842	2.53232e-05	LGALS3, LYN, HLA-DRB1, HLA-DRB3, HLA-DMB, MYH9, HLA-E, HLA-DQA1, CD74, SRC, CORO1A, RAC2, CD44, FYN, HLA-DRB4, IL1B, FCER1G, HLA-DRB5, GPNMB, LCP1, HLA-DRA	259	454	16792	2.99893	0.047662
GOTERM_BP_ALL	GO:0002696~positive regulation of leukocyte activation	17	5.96491	2.64751e-05	LYN, HLA-DRB1, HLA-DRB3, HLA-DMB, HLA-E, HLA-DQA1, CD74, SRC, CORO1A, FYN, CD81, HLA-DRB4, IL1B, FCER1G, HLA-DRB5, THBS1, HLA-DRA	259	311	16792	3.54398	0.0498295
Annotation Cluster 13	Enrichment Score: 3,740162038672557
Category	Term	Count	%	P-value	Genes	List Total	Pop Hits	Pop Total	Fold Enrichment	FDR
GOTERM_BP_ALL	GO:0030036~actin cytoskeleton organization	30	10.5263	8.41707e-09	ALDOA, TLN1, RHOQ, CALR, SRC, ACTR3, ACTG1, PFN1, RAC2, DYNLL1, ARPC2, RHOA, ARHGDIA, CSF1R, ARHGDIB, HCK, TMSB10, MYH9, PRKCD, FLNA, EPB41L3, CORO1A, ARF1, CFL1, RGCC, CAPG, SDCBP, SH3BGRL3, ARAP1, LCP1	259	553	16792	3.51721	1.58457e-05
GOTERM_BP_ALL	GO:0051128~regulation of cellular component organization	71	24.9123	1.15337e-08	AURKAIP1, MMP9, HEXB, RHOQ, EIF5A, CD53, RPS3, ACTR3, DYNLL1, INSIG1, RHOA, H2AFY, IL1B, MSN, LEPROT, CTBP1, LYN, DDX39B, FBP1, TMSB10, MYH9, PRKCD, FLNA, EPB41L3, EIF4G2, EIF5AL1, CFL1, RGCC, SDCBP, NFE2L2, LCP1, ALDOA, RAB7A, LIMS1, C3, VIM, HK2, ASAP1, ITGB2, CALR, SRC, PFN1, RAC2, SQSTM1, ARPC2, FCER1G, THBS1, ARHGDIA, CSF1R, ARHGDIB, ENO1, GDI1, LGALS3, HCK, DPYSL2, CD63, PARK7, UBL5, ANXA2,…	259	2323	16792	1.98158	2.1713e-05
GOTERM_BP_ALL	GO:0051130~positive regulation of cellular component organization	45	15.7895	3.7305e-08	LIMS1, C3, MMP9, HK2, EIF5A, RHOQ, CD53, CALR, SRC, RPS3, ACTR3, PFN1, RAC2, DYNLL1, ARPC2, RHOA, IL1B, FCER1G, H2AFY, LEPROT, MSN, ARHGDIA, CTBP1, LYN, HCK, CD63, PRKCD, PARK7, FLNA, ANXA2, UBL5, CYBA, EIF4G2, CORO1A, PSMC5, ARF1, FYN, EIF5AL1, CAPG, RGCC, SDCBP, DNMT1, NFE2L2, ARAP1, LCP1	259	1183	16792	2.46621	7.02293e-05
GOTERM_BP_ALL	GO:0030029~actin filament-based process	31	10.8772	1.63358e-07	ALDOA, TLN1, VIM, RHOQ, CALR, SRC, ACTR3, ACTG1, PFN1, RAC2, DYNLL1, ARPC2, RHOA, ARHGDIA, CSF1R, ARHGDIB, HCK, TMSB10, MYH9, PRKCD, FLNA, EPB41L3, CORO1A, ARF1, CFL1, RGCC, CAPG, SDCBP, SH3BGRL3, ARAP1, LCP1	259	672	16792	2.99085	0.000307532
GOTERM_BP_ALL	GO:0033043~regulation of organelle organization	42	14.7368	3.79323e-07	RAB7A, AURKAIP1, MMP9, HK2, RHOQ, CALR, SRC, RPS3, ACTR3, PFN1, RAC2, DYNLL1, ARPC2, SQSTM1, INSIG1, RHOA, IL1B, H2AFY, LEPROT, MSN, ARHGDIA, CSF1R, ARHGDIB, CTBP1, HCK, TMSB10, PRKCD, PARK7, ANXA2, UBL5, ATF5, CORO1A, PSMG2, ARF1, BNIP3L, CAPG, RGCC, SDCBP, DNMT1, SH3BGRL3, ARAP1, LCP1	259	1152	16792	2.36374	0.0007141
GOTERM_BP_ALL	GO:0016043~cellular component organization	134	47.0175	3.86603e-07	AURKAIP1, RPL14, RPL13, MMP9, EIF5A, CD53, ACTG1, CD44, INSIG1, RPLP1, H2AFY, IL1B, LEPROT, CAPNS1, DDX39B, FBP1, TMSB10, MYH9, UXT, SEC61B, RGCC, SDCBP, RPS11, NFE2L2, RAB10, EMP3, HLA-DRA, ALDOA, ZFAND6, RAB7A, CYP1B1, HLA-DRB1, ASAP1, ITGB2, ATP6V1B2, CALR, CD74, ATP6V0B, SRC, ATP6V0C, PFN1, RAC2, ARPC2, EIF3E, TMEM123, RPL8, HLA-DRB4, HLA-DRB5, FCER1G, NDRG1, RPL7A, RPS21, ARHGDIA, CSF1R, ARH…	259	6109	16792	1.42212	0.000727805
GOTERM_BP_ALL	GO:0007010~cytoskeleton organization	41	14.386	8.44073e-07	ALDOA, TLN1, VIM, RHOQ, CALR, SRC, RPS3, ACTR3, ACTG1, PFN1, RAC2, DYNLL1, ARPC2, RHOA, MSN, TUBA1A, TUBA1B, TUBA1C, ARHGDIA, PSTPIP2, CSF1R, ARHGDIB, ACTB, HCK, TMSB10, DPYSL2, MYH9, PRKCD, FLNA, ATF5, EPB41L3, UXT, CORO1A, ARF1, CFL1, CAPG, RGCC, SDCBP, SH3BGRL3, ARAP1, LCP1	259	1144	16792	2.3236	0.00158901
GOTERM_BP_ALL	GO:0071840~cellular component organization or biogenesis	134	47.0175	1.88569e-06	AURKAIP1, RPL14, RPL13, MMP9, EIF5A, CD53, ACTG1, CD44, INSIG1, RPLP1, H2AFY, IL1B, LEPROT, CAPNS1, DDX39B, FBP1, TMSB10, MYH9, UXT, SEC61B, RGCC, SDCBP, RPS11, NFE2L2, RAB10, EMP3, HLA-DRA, ALDOA, ZFAND6, RAB7A, CYP1B1, HLA-DRB1, ASAP1, ITGB2, ATP6V1B2, CALR, CD74, ATP6V0B, SRC, ATP6V0C, PFN1, RAC2, ARPC2, EIF3E, TMEM123, RPL8, HLA-DRB4, HLA-DRB5, FCER1G, NDRG1, RPL7A, RPS21, ARHGDIA, CSF1R, ARH…	259	6265	16792	1.38671	0.00354988
GOTERM_BP_ALL	GO:0007015~actin filament organization	19	6.66667	4.55097e-06	ALDOA, HCK, TMSB10, PRKCD, SRC, FLNA, ACTR3, PFN1, CORO1A, RAC2, ARF1, ARPC2, CFL1, CAPG, RGCC, RHOA, SH3BGRL3, ARAP1, LCP1	259	335	16792	3.67715	0.00856717
GOTERM_BP_ALL	GO:0032970~regulation of actin filament-based process	19	6.66667	4.55097e-06	HCK, RHOQ, TMSB10, MYH9, PRKCD, FLNA, ACTR3, PFN1, CORO1A, ARF1, ARPC2, CAPG, RGCC, RHOA, SH3BGRL3, ARAP1, ARHGDIA, ARHGDIB, CSF1R	259	335	16792	3.67715	0.00856717
GOTERM_BP_ALL	GO:0010638~positive regulation of organelle organization	26	9.12281	6.39864e-06	MMP9, HK2, SRC, RPS3, ACTR3, PFN1, DYNLL1, RAC2, ARPC2, RHOA, IL1B, H2AFY, MSN, LEPROT, CTBP1, HCK, PARK7, ANXA2, UBL5, CORO1A, ARF1, CAPG, RGCC, SDCBP, DNMT1, LCP1	259	600	16792	2.80947	0.0120452
GOTERM_BP_ALL	GO:0032956~regulation of actin cytoskeleton organization	17	5.96491	1.33074e-05	HCK, RHOQ, TMSB10, PRKCD, ACTR3, PFN1, CORO1A, ARF1, ARPC2, CAPG, RGCC, RHOA, SH3BGRL3, ARAP1, ARHGDIA, ARHGDIB, CSF1R	259	294	16792	3.7489	0.0250492
Annotation Cluster 14	Enrichment Score: 3,370075494779227
Category	Term	Count	%	P-value	Genes	List Total	Pop Hits	Pop Total	Fold Enrichment	FDR
GOTERM_BP_ALL	GO:0000302~response to reactive oxygen species	17	5.96491	1.62031e-07	P4HB, LDHA, CYP1B1, PSAP, EEF2, PRKCD, PRDX1, PARK7, SRC, RPS3, CYBA, CYBB, IL18BP, TXN, NFE2L2, HBB, KDM6B	259	210	16792	5.24846	0.000305035
GOTERM_BP_ALL	GO:0042542~response to hydrogen peroxide	13	4.5614	5.07699e-07	LDHA, IL18BP, CYP1B1, PSAP, TXN, EEF2, NFE2L2, PRKCD, HBB, SRC, KDM6B, PARK7, RPS3	259	125	16792	6.74273	0.000955775
GOTERM_BP_ALL	GO:0010035~response to inorganic substance	24	8.42105	1.01912e-06	GDI1, LDHA, CYP1B1, PSAP, FBP1, EEF2, CALR, HVCN1, PRKCD, PRDX1, SRC, PARK7, RPS3, GPI, CYBB, ATF4, IL18BP, TXN, ANXA11, NDRG1, NFE2L2, THBS1, HBB, KDM6B	259	469	16792	3.31773	0.00191855
GOTERM_BP_ALL	GO:0036473~cell death in response to oxidative stress	9	3.15789	1.03694e-05	P4HB, ATF4, CYP1B1, PSAP, TXN, NFE2L2, PRKCD, ARL6IP5, PARK7	259	69	16792	8.45661	0.0195193
GOTERM_BP_ALL	GO:0006979~response to oxidative stress	20	7.01754	1.16141e-05	P4HB, LDHA, CYP1B1, PSAP, EEF2, PRKCD, PRDX1, PARK7, SRC, RPS3, CYBA, CYBB, ATF4, IL18BP, GPX4, TXN, NFE2L2, ARL6IP5, HBB, KDM6B	259	394	16792	3.29106	0.0218621
GOTERM_BP_ALL	GO:0034614~cellular response to reactive oxygen species	11	3.85965	2.32097e-05	IL18BP, CYP1B1, PSAP, TXN, NFE2L2, PRKCD, PRDX1, SRC, KDM6B, PARK7, RPS3	259	125	16792	5.70539	0.0436848
GOTERM_BP_ALL	GO:0070301~cellular response to hydrogen peroxide	9	3.15789	2.58164e-05	IL18BP, CYP1B1, PSAP, TXN, NFE2L2, PRKCD, KDM6B, PARK7, RPS3	259	78	16792	7.48084	0.04859
Annotation Cluster 15	Enrichment Score: 3,1357618242392356
Category	Term	Count	%	P-value	Genes	List Total	Pop Hits	Pop Total	Fold Enrichment	FDR
GOTERM_BP_ALL	GO:0048584~positive regulation of response to stimulus	68	23.8596	6.44871e-10	HSP90AB1, ATP6AP2, MMP9, HLA-DMB, RPS3, ACTG1, ACTR3, CD44, DYNLL1, RHOA, IL1B, SPG21, LYN, SLC25A6, CTSS, HLA-E, PRKCD, HLA-DQA1, FLNA, PSMA6, CD81, TXN, RGCC, PLA2G7, SDCBP, GNAS, NFE2L2, CTSB, UBB, HLA-DRA, CYP1B1, GNAI2, HLA-DRB1, C3, HLA-DRB3, HK2, ITGB2, PSMA7, CALR, CD74, SRC, ATP6V0C, PEA15, PSMB1, RAC2, ARPC2, PSMB3, FCN1, HLA-DRB4, HLA-DRB5, FCER1G, PIK3R5, GPNMB, THBS1, ARL6IP5, CSF1R,…	259	2030	16792	2.17178	1.21402e-06
GOTERM_BP_ALL	GO:0048583~regulation of response to stimulus	94	32.9825	7.07262e-08	HSP90AB1, IER3, ATP6AP2, MMP9, RHOQ, HLA-DMB, PRDX1, RPS3, OS9, ACTR3, ACTG1, CD44, DYNLL1, DNAJC7, RHOA, SPG21, IL1B, LEPROT, LYN, MPP1, SLC25A6, DDX39B, FBP1, HLA-C, BANP, CTSS, HLA-E, PRKCD, HLA-DQA1, FLNA, IL18BP, PSMA6, IGBP1, PFDN5, CD81, RGCC, TXN, PLA2G7, SDCBP, GNAS, UBB, NFE2L2, CTSB, HLA-DRA, ZFAND6, RAB7A, CYP1B1, GNAI2, HLA-DRB1, C3, HLA-DRB3, HK2, ITGB2, PSMA7, CALR, CD74, SRC, ATP6…	259	3636	16792	1.67613	0.000133147
GOTERM_BP_ALL	GO:0051247~positive regulation of protein metabolic process	51	17.8947	1.44156e-07	HSP90AB1, AURKAIP1, MMP9, EIF5A, RPS3, CD44, RPLP1, RHOA, IL1B, MSN, CTBP1, LYN, ANP32B, CCNH, DDX39B, EEF2, MYH9, PRKCD, EIF4G2, PSMA6, EIF5AL1, TXN, RGCC, CD81, SDCBP, NFE2L2, UBB, RAB7A, GNAI2, C3, PSMA7, SRC, CD74, PEA15, OAZ1, PSMB1, SQSTM1, PSMB3, PIK3R5, PABPC1, THBS1, GPNMB, ARL6IP5, CSF1R, PSAP, PARK7, ANXA2, CYBB, PSMC5, FYN, DNMT1	259	1508	16792	2.19266	0.000271383
GOTERM_BP_ALL	GO:0051246~regulation of protein metabolic process	71	24.9123	2.65595e-07	HSP90AB1, AURKAIP1, ATP6AP2, MMP9, EIF5A, PRDX1, RPS3, OS9, CD44, RPLP1, RHOA, H2AFY, IL1B, MSN, CTBP1, ANP32B, LYN, CCNH, HNRNPA2B1, DDX39B, BANP, EEF2, MYH9, PRKCD, FLNA, EIF4G2, PSMA6, IGBP1, EIF5AL1, CD81, RGCC, TXN, CSTB, SDCBP, UBB, NFE2L2, RAB7A, GNAI2, C3, RAD23A, ITGB2, PSMA7, CALR, CD74, APLP2, SRC, PEA15, OAZ1, PSMB1, RAC2, SQSTM1, PSMB3, EIF3E, PIK3R5, PABPC1, THBS1, GPNMB, ARL6IP5, C…	259	2512	16792	1.83249	0.0005
GOTERM_BP_ALL	GO:0032270~positive regulation of cellular protein metabolic process	48	16.8421	3.88456e-07	HSP90AB1, GNAI2, AURKAIP1, C3, MMP9, EIF5A, PSMA7, CD74, SRC, RPS3, PEA15, CD44, PSMB1, SQSTM1, PSMB3, RPLP1, RHOA, IL1B, PIK3R5, PABPC1, MSN, GPNMB, THBS1, ARL6IP5, CSF1R, CTBP1, ANP32B, LYN, CCNH, PSAP, DDX39B, EEF2, MYH9, PRKCD, PARK7, ANXA2, EIF4G2, PSMC5, PSMA6, FYN, EIF5AL1, CD81, RGCC, TXN, SDCBP, DNMT1, NFE2L2, UBB	259	1420	16792	2.19157	0.000731293
GOTERM_BP_ALL	GO:0044710~single-organism metabolic process	99	34.7368	4.7993e-07	C15ORF48, LDHA, MMP9, PGD, CD44, INSIG1, IL1B, EDARADD, NCF2, FBP1, SEC61B, PSMA6, IGBP1, RGCC, SDCBP, NFE2L2, MDH1, ALDOA, RAB7A, TALDO1, CYP1B1, GNAI2, COX7C, IFI30, ITGB2, ATP6V1B2, PSMA7, CD74, FTH1, SRC, PEA15, TPI1, OAZ1, PSMB1, PSMB3, COX6B1, FCER1G, ARL6IP5, CSF1R, P4HB, COX8A, CD63, ATF4, PSMC5, ARF1, DNMT1, ATP5E, HEXB, IL4I1, RHOQ, PRDX1, OS9, RPS3, PKM, NDUFS6, NDUFS5, GPX4, ATP5I, SQ…	259	4063	16792	1.57976	0.000903499
GOTERM_BP_ALL	GO:0032268~regulation of cellular protein metabolic process	65	22.807	2.18175e-06	HSP90AB1, AURKAIP1, ATP6AP2, MMP9, EIF5A, PRDX1, RPS3, CD44, RPLP1, RHOA, IL1B, H2AFY, MSN, CTBP1, ANP32B, LYN, CCNH, HNRNPA2B1, DDX39B, EEF2, MYH9, PRKCD, EIF4G2, PSMA6, EIF5AL1, IGBP1, CD81, TXN, RGCC, CSTB, SDCBP, UBB, NFE2L2, GNAI2, C3, RAD23A, ITGB2, PSMA7, CALR, CD74, APLP2, SRC, PEA15, PSMB1, RAC2, SQSTM1, PSMB3, EIF3E, PIK3R5, PABPC1, THBS1, GPNMB, ARL6IP5, CSF1R, PSAP, RPS5, PARK7, ANXA2…	259	2346	16792	1.79634	0.00410723
GOTERM_BP_ALL	GO:0016310~phosphorylation	60	21.0526	1.56586e-05	HSP90AB1, LDHA, ATP6AP2, MMP9, PRDX1, RPS3, PKM, NDUFS6, NDUFS5, CD44, DYNLL1, RPLP1, RHOA, IL1B, H2AFY, EDARADD, CTBP1, LYN, CCNH, FBP1, PRKCD, PSMA6, IGBP1, CD81, TXN, RGCC, SDCBP, UBB, ALDOA, GNAI2, C3, COX7C, HK2, ITGB2, PSMA7, CD74, SRC, PEA15, TPI1, PSMB1, RAC2, SQSTM1, PSMB3, COX6B1, IL2RG, PIK3R5, THBS1, GPNMB, ARL6IP5, ENO1, CSF1R, PSAP, HCK, COX8A, NDUFA1, PARK7, ANXA2, GPI, PSMC5, FYN	259	2229	16792	1.74519	0.0294744
GOTERM_BP_ALL	GO:0051347~positive regulation of transferase activity	26	9.12281	1.89179e-05	HSP90AB1, GNAI2, PSMA7, SRC, CD74, RPS3, PEA15, CD44, PSMB1, PSMB3, RPLP1, RHOA, IL1B, PIK3R5, THBS1, CSF1R, LYN, CCNH, PRKCD, PARK7, PSMC5, PSMA6, RGCC, TXN, CD81, UBB	259	640	16792	2.63388	0.0356083
GOTERM_BP_ALL	GO:0043085~positive regulation of catalytic activity	46	16.1404	2.5725e-05	HSP90AB1, LIMS1, GNAI2, RASGEF1B, ASAP1, PSMA7, CD74, SRC, RPS3, PEA15, PFN1, SMAP2, CD44, PSMB1, PSMB3, RPLP1, RHOA, DNAJC7, IL1B, IL2RG, PIK3R5, THBS1, ARL6IP5, ARHGDIA, ARHGDIB, CSF1R, GDI1, ANP32B, LYN, CCNH, PSAP, PRKCD, PARK7, CYBA, SEC61B, PSMC5, PSMA6, ARF1, FYN, CD81, RGCC, TXN, GNAS, SH3BGRL3, UBB, ARAP1	259	1559	16792	1.913	0.048418
Annotation Cluster 16	Enrichment Score: 3,006917049244525
Category	Term	Count	%	P-value	Genes	List Total	Pop Hits	Pop Total	Fold Enrichment	FDR
GOTERM_BP_ALL	GO:0032880~regulation of protein localization	36	12.6316	1.83744e-06	HSP90AB1, HLA-DRB1, RHOQ, PRDX1, SRC, OS9, OAZ1, RAC2, DYNLL1, FCN1, HLA-DRB4, RHOA, HLA-DRB5, H2AFY, IL1B, LEPROT, MSN, ARHGDIA, CSF1R, GDI1, ANP32B, LYN, SLC25A6, TMBIM6, HLA-E, PRKCD, FLNA, PARK7, UBL5, ARF1, FYN, BNIP3L, RGCC, TXN, GNAS, LCP1	259	962	16792	2.42622	0.00345905
GOTERM_BP_ALL	GO:0051050~positive regulation of transport	35	12.2807	1.83806e-06	HSP90AB1, RAB7A, HLA-DRB1, C3, RHOQ, CALR, SRC, OAZ1, RAC2, DYNLL1, FCN1, HLA-DRB4, RHOA, HLA-DRB5, FCER1G, IL1B, LEPROT, MSN, CSF1R, ANP32B, LGALS3, DPYSL2, CTSS, CD63, HLA-E, PRKCD, FLNA, PARK7, ANXA2, UBL5, CYBA, ARF1, RGCC, SDCBP, NFE2L2	259	920	16792	2.46651	0.00346023
GOTERM_BP_ALL	GO:0070201~regulation of establishment of protein localization	32	11.2281	3.44529e-06	HSP90AB1, HLA-DRB1, RHOQ, PRDX1, SRC, OS9, OAZ1, RAC2, DYNLL1, FCN1, RHOA, HLA-DRB4, IL1B, HLA-DRB5, LEPROT, CSF1R, GDI1, ANP32B, LYN, SLC25A6, TMBIM6, HLA-E, PRKCD, FLNA, PARK7, UBL5, ARF1, BNIP3L, RGCC, TXN, GNAS, LCP1	259	820	16792	2.53011	0.0064858
GOTERM_BP_ALL	GO:0032386~regulation of intracellular transport	23	8.07018	4.04899e-06	HSP90AB1, GDI1, ANP32B, LYN, PRKCD, PRDX1, FLNA, SRC, PARK7, OS9, UBL5, OAZ1, RAC2, ARF1, BNIP3L, TXN, INSIG1, RHOA, IL1B, FCER1G, LEPROT, MSN, LCP1	259	472	16792	3.15928	0.00762224
GOTERM_BP_ALL	GO:0051223~regulation of protein transport	30	10.5263	4.31705e-06	HSP90AB1, HLA-DRB1, PRDX1, SRC, OS9, OAZ1, RAC2, FCN1, RHOA, HLA-DRB4, IL1B, HLA-DRB5, LEPROT, CSF1R, GDI1, LYN, ANP32B, SLC25A6, TMBIM6, HLA-E, PRKCD, FLNA, PARK7, UBL5, ARF1, BNIP3L, RGCC, TXN, GNAS, LCP1	259	746	16792	2.60726	0.00812683
GOTERM_BP_ALL	GO:0060341~regulation of cellular localization	32	11.2281	4.91268e-06	HSP90AB1, HLA-DRB1, RHOQ, PRDX1, SRC, OS9, OAZ1, RAC2, DYNLL1, INSIG1, HLA-DRB4, RHOA, H2AFY, FCER1G, IL1B, HLA-DRB5, LEPROT, MSN, GDI1, ANP32B, LYN, PRKCD, FLNA, PARK7, UBL5, CYBA, CORO1A, ARF1, FYN, BNIP3L, TXN, LCP1	259	834	16792	2.48763	0.00924806
Annotation Cluster 17	Enrichment Score: 2,94342641075287
Category	Term	Count	%	P-value	Genes	List Total	Pop Hits	Pop Total	Fold Enrichment	FDR
GOTERM_BP_ALL	GO:0002429~immune response-activating cell surface receptor signaling pathway	27	9.47368	9.44392e-11	HSP90AB1, HLA-DRB1, HLA-DRB3, PSMA7, SRC, ACTR3, ACTG1, PSMB1, ARPC2, PSMB3, FCN1, HLA-DRB4, SPG21, FCER1G, HLA-DRB5, ACTB, LGALS3, LYN, HCK, PRKCD, HLA-DQA1, PSMC5, PSMA6, FYN, FCGR2A, UBB, HLA-DRA	259	367	16792	4.7698	1.77789e-07
GOTERM_BP_ALL	GO:0002253~activation of immune response	33	11.5789	9.71401e-11	HSP90AB1, HLA-DRB1, C3, HLA-DRB3, ITGB2, PSMA7, SRC, ACTR3, ACTG1, PSMB1, ARPC2, PSMB3, FCN1, HLA-DRB4, FCER1G, SPG21, HLA-DRB5, ACTB, LGALS3, LYN, HCK, CTSS, PRKCD, HLA-DQA1, CYBA, PSMC5, PSMA6, FYN, RGCC, FCGR2A, CTSB, UBB, HLA-DRA	259	550	16792	3.89004	1.82873e-07
GOTERM_BP_ALL	GO:0002757~immune response-activating signal transduction	31	10.8772	1.70396e-10	HSP90AB1, HLA-DRB1, HLA-DRB3, ITGB2, PSMA7, SRC, ACTR3, ACTG1, PSMB1, ARPC2, PSMB3, FCN1, HLA-DRB4, SPG21, FCER1G, HLA-DRB5, ACTB, LGALS3, LYN, HCK, CTSS, PRKCD, HLA-DQA1, CYBA, PSMC5, PSMA6, FYN, FCGR2A, UBB, CTSB, HLA-DRA	259	498	16792	4.03585	3.20782e-07
GOTERM_BP_ALL	GO:0009056~catabolic process	68	23.8596	4.41656e-10	HSP90AB1, LDHA, RPL14, RPL13, MMP9, HEXB, IL4I1, ANPEP, SLIRP, PRDX1, RPS3, OS9, PKM, CD44, RPLP1, IL1B, MSN, EDARADD, FBP1, LYZ, UBR4, BANP, CTSS, PRKCD, FLNA, SEC61B, PSMA6, CD81, PLA2G7, SDCBP, CTSD, UBB, NFE2L2, RPS11, CTSB, ALDOA, RAB7A, CYP1B1, RAD23A, RPL35, HK2, PSMA7, TPI1, OAZ1, PSMB1, SQSTM1, PSMB3, EIF3E, RPL8, RPL7A, PABPC1, RPS21, HBB, ENO1, TCIRG1, LIPA, RPL27, SAMHD1, FUCA1, RPS5,…	259	2012	16792	2.19121	8.31449e-07
GOTERM_BP_ALL	GO:0002768~immune response-regulating cell surface receptor signaling pathway	27	9.47368	5.78167e-10	HSP90AB1, HLA-DRB1, HLA-DRB3, PSMA7, SRC, ACTR3, ACTG1, PSMB1, ARPC2, PSMB3, FCN1, HLA-DRB4, SPG21, FCER1G, HLA-DRB5, ACTB, LGALS3, LYN, HCK, PRKCD, HLA-DQA1, PSMC5, PSMA6, FYN, FCGR2A, UBB, HLA-DRA	259	399	16792	4.38726	1.08844e-06
GOTERM_BP_ALL	GO:0002764~immune response-regulating signaling pathway	31	10.8772	7.88659e-10	HSP90AB1, HLA-DRB1, HLA-DRB3, ITGB2, PSMA7, SRC, ACTR3, ACTG1, PSMB1, ARPC2, PSMB3, FCN1, HLA-DRB4, SPG21, FCER1G, HLA-DRB5, ACTB, LGALS3, LYN, HCK, CTSS, PRKCD, HLA-DQA1, CYBA, PSMC5, PSMA6, FYN, FCGR2A, UBB, CTSB, HLA-DRA	259	531	16792	3.78503	1.48471e-06
GOTERM_BP_ALL	GO:1901575~organic substance catabolic process	64	22.4561	1.6445e-09	HSP90AB1, LDHA, RPL14, RPL13, HEXB, IL4I1, ANPEP, SLIRP, RPS3, OS9, PKM, CD44, RPLP1, IL1B, MSN, EDARADD, FBP1, UBR4, BANP, CTSS, PRKCD, FLNA, SEC61B, PSMA6, CD81, PLA2G7, CTSD, SDCBP, UBB, NFE2L2, RPS11, CTSB, ALDOA, RAB7A, CYP1B1, RAD23A, RPL35, HK2, PSMA7, TPI1, OAZ1, PSMB1, SQSTM1, PSMB3, EIF3E, RPL8, PABPC1, RPL7A, RPS21, ENO1, TCIRG1, LIPA, RPL27, SAMHD1, RPS5, FUCA1, RPS8, PARK7, ANXA2, GP…	259	1889	16792	2.1966	3.09589e-06
GOTERM_BP_ALL	GO:0042590~antigen processing and presentation of exogenous peptide antigen via MHC class I	12	4.21053	4.6366e-09	CYBA, CYBB, PSMC5, PSMA6, PSMB1, NCF2, PSMB3, IFI30, FCER1G, HLA-C, HLA-E, PSMA7	259	66	16792	11.788	8.72872e-06
GOTERM_BP_ALL	GO:0009057~macromolecule catabolic process	47	16.4912	6.99408e-09	HSP90AB1, RAB7A, RPL14, RPL13, RAD23A, HEXB, RPL35, SLIRP, PSMA7, OS9, RPS3, OAZ1, CD44, PSMB1, SQSTM1, PSMB3, EIF3E, RPLP1, RPL8, IL1B, PABPC1, MSN, RPL7A, RPS21, TCIRG1, UBR4, RPL27, BANP, CTSS, RPS5, FUCA1, PARK7, FLNA, RPS8, ANXA2, SEC61B, PSMC5, PSMA6, FYN, BNIP3L, CD81, CTSD, SDCBP, CTSB, RPS11, NFE2L2, UBB	259	1201	16792	2.53722	1.31669e-05
GOTERM_BP_ALL	GO:0002474~antigen processing and presentation of peptide antigen via MHC class I	13	4.5614	1.63691e-08	NCF2, IFI30, HLA-C, CALR, PSMA7, HLA-E, CYBA, CYBB, PSMC5, PSMB1, PSMA6, PSMB3, FCER1G	259	92	16792	9.16132	3.08159e-05
GOTERM_BP_ALL	GO:0038093~Fc receptor signaling pathway	18	6.31579	2.25804e-07	ACTB, HSP90AB1, LYN, HCK, PSMA7, PRKCD, SRC, ACTG1, ACTR3, PSMC5, PSMA6, PSMB1, ARPC2, FYN, PSMB3, FCER1G, FCGR2A, UBB	259	243	16792	4.80252	0.000425091
GOTERM_BP_ALL	GO:0044265~cellular macromolecule catabolic process	38	13.3333	3.30124e-07	HSP90AB1, RAB7A, RPL14, RPL13, RAD23A, RPL35, SLIRP, PSMA7, OS9, RPS3, PSMB1, SQSTM1, PSMB3, EIF3E, RPLP1, RPL8, MSN, RPL7A, PABPC1, RPS21, TCIRG1, UBR4, RPL27, CTSS, RPS5, RPS8, PARK7, ANXA2, SEC61B, PSMC5, PSMA6, BNIP3L, CD81, SDCBP, CTSB, RPS11, NFE2L2, UBB	259	976	16792	2.52427	0.000621479
GOTERM_BP_ALL	GO:0002479~antigen processing and presentation of exogenous peptide antigen via MHC class I, TAP-dependent	10	3.50877	4.76376e-07	CYBA, CYBB, PSMC5, PSMA6, PSMB1, NCF2, PSMB3, HLA-C, HLA-E, PSMA7	259	63	16792	10.2911	0.000896808
GOTERM_BP_ALL	GO:0002220~innate immune response activating cell surface receptor signaling pathway	12	4.21053	7.67915e-07	PSMC5, PSMA6, PSMB1, LYN, FYN, PSMB3, FCN1, FCER1G, UBB, PSMA7, PRKCD, SRC	259	107	16792	7.2711	0.00144564
GOTERM_BP_ALL	GO:0031349~positive regulation of defense response	22	7.7193	1.12488e-06	LYN, C3, SLC25A6, HCK, ITGB2, CTSS, PSMA7, HLA-E, PRKCD, SRC, CYBA, PSMC5, PSMA6, PSMB1, FYN, PSMB3, FCN1, PLA2G7, IL1B, FCER1G, CTSB, UBB	259	402	16792	3.54813	0.00211765
GOTERM_BP_ALL	GO:0044248~cellular catabolic process	51	17.8947	1.15484e-06	HSP90AB1, RPL14, RPL13, HEXB, IL4I1, ANPEP, SLIRP, PRDX1, RPS3, OS9, RPLP1, IL1B, MSN, LYZ, UBR4, CTSS, PRKCD, SEC61B, PSMA6, CD81, SDCBP, CTSB, RPS11, NFE2L2, UBB, RAB7A, CYP1B1, RAD23A, RPL35, PSMA7, TPI1, PSMB1, SQSTM1, EIF3E, PSMB3, RPL8, PABPC1, RPL7A, RPS21, HBB, TCIRG1, RPL27, SAMHD1, RPS5, PARK7, RPS8, ANXA2, GPI, PSMC5, BNIP3L, LTA4H	259	1616	16792	2.04612	0.00217404
GOTERM_BP_ALL	GO:0002758~innate immune response-activating signal transduction	17	5.96491	1.15674e-06	LYN, HCK, ITGB2, CTSS, PSMA7, PRKCD, SRC, CYBA, PSMC5, PSMA6, PSMB1, FYN, PSMB3, FCN1, FCER1G, UBB, CTSB	259	243	16792	4.53571	0.00217761
GOTERM_BP_ALL	GO:0009894~regulation of catabolic process	25	8.77193	1.17881e-06	HSP90AB1, RAB7A, RAD23A, PSMA7, SLIRP, OS9, OAZ1, PSMB1, PSMB3, IL1B, MSN, PABPC1, FBP1, BANP, PRKCD, PARK7, FLNA, ANXA2, PSMC5, PSMA6, FYN, CD81, SDCBP, UBB, NFE2L2	259	509	16792	3.18438	0.00221916
GOTERM_BP_ALL	GO:0042176~regulation of protein catabolic process	21	7.36842	1.20839e-06	HSP90AB1, RAB7A, RAD23A, BANP, PSMA7, PARK7, FLNA, ANXA2, OS9, OAZ1, PSMC5, PSMA6, PSMB1, FYN, PSMB3, CD81, IL1B, SDCBP, NFE2L2, UBB, MSN	259	370	16792	3.67977	0.00227485
GOTERM_BP_ALL	GO:0002218~activation of innate immune response	17	5.96491	1.67974e-06	LYN, HCK, ITGB2, CTSS, PSMA7, PRKCD, SRC, CYBA, PSMC5, PSMA6, PSMB1, FYN, PSMB3, FCN1, FCER1G, UBB, CTSB	259	250	16792	4.40871	0.00316218
GOTERM_BP_ALL	GO:0050852~T cell receptor signaling pathway	14	4.91228	1.88305e-06	LGALS3, HLA-DRB1, HLA-DRB3, PSMA7, HLA-DQA1, PSMC5, PSMA6, PSMB1, FYN, PSMB3, HLA-DRB4, HLA-DRB5, UBB, HLA-DRA	259	167	16792	5.43518	0.00354492
GOTERM_BP_ALL	GO:0050851~antigen receptor-mediated signaling pathway	16	5.61404	2.53769e-06	LGALS3, LYN, HLA-DRB1, HLA-DRB3, PSMA7, HLA-DQA1, PSMC5, PSMA6, PSMB1, FYN, PSMB3, HLA-DRB4, SPG21, HLA-DRB5, UBB, HLA-DRA	259	228	16792	4.54975	0.00477727
GOTERM_BP_ALL	GO:0045089~positive regulation of innate immune response	18	6.31579	2.88632e-06	LYN, HCK, ITGB2, CTSS, PSMA7, HLA-E, PRKCD, SRC, CYBA, PSMC5, PSMA6, PSMB1, FYN, PSMB3, FCN1, FCER1G, UBB, CTSB	259	292	16792	3.99662	0.00543357
GOTERM_BP_ALL	GO:0045088~regulation of innate immune response	20	7.01754	3.18647e-06	HSP90AB1, LYN, HCK, SAMHD1, ITGB2, CTSS, PSMA7, HLA-E, PRKCD, SRC, CYBA, PSMC5, PSMA6, PSMB1, FYN, PSMB3, FCN1, FCER1G, CTSB, UBB	259	360	16792	3.60189	0.00599858
GOTERM_BP_ALL	GO:0002223~stimulatory C-type lectin receptor signaling pathway	11	3.85965	4.93742e-06	PSMC5, PSMA6, PSMB1, LYN, FYN, PSMB3, FCER1G, UBB, PSMA7, PRKCD, SRC	259	105	16792	6.79213	0.00929464
GOTERM_BP_ALL	GO:0031347~regulation of defense response	27	9.47368	1.69508e-05	HSP90AB1, C3, ITGB2, PSMA7, SRC, PSMB1, PSMB3, FCN1, HLA-DRB4, IL1B, FCER1G, LYN, HCK, SLC25A6, SAMHD1, CTSS, HLA-E, PRKCD, PARK7, CYBA, PSMC5, PSMA6, ARF1, FYN, PLA2G7, UBB, CTSB	259	676	16792	2.58952	0.0319063
Annotation Cluster 18	Enrichment Score: 2,2516063754490756
Category	Term	Count	%	P-value	Genes	List Total	Pop Hits	Pop Total	Fold Enrichment	FDR
GOTERM_BP_ALL	GO:0015992~proton transport	13	4.5614	4.35058e-06	TCIRG1, C15ORF48, ATP5E, ATP6V0E1, COX8A, COX7C, ATP6V1B2, HVCN1, PARK7, ATP6V0B, ATP6V0C, COX6B1, ATP5I	259	153	16792	5.50877	0.00818996
GOTERM_BP_ALL	GO:0006818~hydrogen transport	13	4.5614	4.97744e-06	TCIRG1, C15ORF48, ATP5E, ATP6V0E1, COX8A, COX7C, ATP6V1B2, HVCN1, PARK7, ATP6V0B, ATP6V0C, COX6B1, ATP5I	259	155	16792	5.43769	0.00936997
GOTERM_BP_ALL	GO:1902600~hydrogen ion transmembrane transport	11	3.85965	9.54403e-06	TCIRG1, ATP6V0C, C15ORF48, ATP5E, ATP6V0E1, COX8A, COX7C, COX6B1, ATP6V1B2, ATP5I, ATP6V0B	259	113	16792	6.31127	0.0179658
GOTERM_BP_ALL	GO:0090382~phagosome maturation	7	2.45614	2.26842e-05	TCIRG1, ATP6V0C, RAB7A, ATP6V0E1, CORO1A, ATP6V1B2, ATP6V0B	259	38	16792	11.9431	0.042696
Annotation Cluster 19	Enrichment Score: 2,236872909235928
Category	Term	Count	%	P-value	Genes	List Total	Pop Hits	Pop Total	Fold Enrichment	FDR
GOTERM_BP_ALL	GO:0032880~regulation of protein localization	36	12.6316	1.83744e-06	HSP90AB1, HLA-DRB1, RHOQ, PRDX1, SRC, OS9, OAZ1, RAC2, DYNLL1, FCN1, HLA-DRB4, RHOA, HLA-DRB5, H2AFY, IL1B, LEPROT, MSN, ARHGDIA, CSF1R, GDI1, ANP32B, LYN, SLC25A6, TMBIM6, HLA-E, PRKCD, FLNA, PARK7, UBL5, ARF1, FYN, BNIP3L, RGCC, TXN, GNAS, LCP1	259	962	16792	2.42622	0.00345905
GOTERM_BP_ALL	GO:0070201~regulation of establishment of protein localization	32	11.2281	3.44529e-06	HSP90AB1, HLA-DRB1, RHOQ, PRDX1, SRC, OS9, OAZ1, RAC2, DYNLL1, FCN1, RHOA, HLA-DRB4, IL1B, HLA-DRB5, LEPROT, CSF1R, GDI1, ANP32B, LYN, SLC25A6, TMBIM6, HLA-E, PRKCD, FLNA, PARK7, UBL5, ARF1, BNIP3L, RGCC, TXN, GNAS, LCP1	259	820	16792	2.53011	0.0064858
GOTERM_BP_ALL	GO:0032386~regulation of intracellular transport	23	8.07018	4.04899e-06	HSP90AB1, GDI1, ANP32B, LYN, PRKCD, PRDX1, FLNA, SRC, PARK7, OS9, UBL5, OAZ1, RAC2, ARF1, BNIP3L, TXN, INSIG1, RHOA, IL1B, FCER1G, LEPROT, MSN, LCP1	259	472	16792	3.15928	0.00762224
GOTERM_BP_ALL	GO:0051223~regulation of protein transport	30	10.5263	4.31705e-06	HSP90AB1, HLA-DRB1, PRDX1, SRC, OS9, OAZ1, RAC2, FCN1, RHOA, HLA-DRB4, IL1B, HLA-DRB5, LEPROT, CSF1R, GDI1, LYN, ANP32B, SLC25A6, TMBIM6, HLA-E, PRKCD, FLNA, PARK7, UBL5, ARF1, BNIP3L, RGCC, TXN, GNAS, LCP1	259	746	16792	2.60726	0.00812683
GOTERM_BP_ALL	GO:0060341~regulation of cellular localization	32	11.2281	4.91268e-06	HSP90AB1, HLA-DRB1, RHOQ, PRDX1, SRC, OS9, OAZ1, RAC2, DYNLL1, INSIG1, HLA-DRB4, RHOA, H2AFY, FCER1G, IL1B, HLA-DRB5, LEPROT, MSN, GDI1, ANP32B, LYN, PRKCD, FLNA, PARK7, UBL5, CYBA, CORO1A, ARF1, FYN, BNIP3L, TXN, LCP1	259	834	16792	2.48763	0.00924806

## Sheet: LPS-stimulated monocytes
Table S4. Clusters of functional categories identified with DAVID (enrichment scores > 2 and three or more significant GO terms per cluster) for LPS-stimulated monocytes.
Annotation Cluster 1	Enrichment Score: 10,524946199146715
Category	Term	Count	%	P-value	Genes	List Total	Pop Hits	Pop Total	Fold Enrichment	FDR
GOTERM_BP_ALL	GO:0006950~response to stress	79	56.8345	3.04097e-20	IER3, LDHA, AQP9, PTGS2, UFC1, PRDX1, PKM, ACTG1, CD44, CCL3L1, GPX4, MAP3K8, ILK, INSIG1, DNAJC7, IL1B, SERPINA1, PIK3AP1, TFPI2, IL1A, IRAK2, LYN, CHST2, HLA-C, HLA-E, MYH9, FLNA, SERPINB9, INHBA, CD83, CTSL, SEC61B, SERPINB6, TXN, SERPINB2, PLA2G7, IL12B, CTSB, LCP1, KDM6B, CXCL1, CCL3, IL36G, CYP1B1, C3, CXCL3, CXCL2, IFI30, CXCL8, CCL4, ADA, SRC, GCH1, CCL22, CCL20, RAC2, SQSTM1, FCER1G, THB…	134	3677	16792	2.69235	5.66519e-17
GOTERM_BP_ALL	GO:0002376~immune system process	64	46.0432	1.90866e-19	AQP9, PRDX1, ACTG1, ACTR3, CD44, CCL3L1, MAP3K8, IL1B, PIK3AP1, MSN, IL1A, IRAK2, LYN, HLA-C, HLA-E, MYH9, SERPINB9, CTSL, CD83, INHBA, PLA2G7, IL12B, CTSB, RAB10, CTSH, LCP1, KDM6B, CXCL1, CCL3, IL36G, C3, CXCL3, CXCL2, IFI30, CXCL8, CCL4, ADA, SRC, GCH1, CCL22, RAC2, CCL20, SQSTM1, FCER1G, IL2RG, THBS1, ACTB, IL2RA, LGALS3, HCK, IL1RN, ITGA1, SPPL2A, IDO1, BIRC3, ANXA2, SOD2, CYBA, LAMP3, ID2, …	134	2465	16792	3.25357	3.55574e-16
GOTERM_BP_ALL	GO:0006955~immune response	51	36.6906	4.56097e-19	AQP9, PRDX1, ACTG1, ACTR3, CD44, CCL3L1, IL1B, PIK3AP1, IL1A, IRAK2, LYN, HLA-C, HLA-E, CTSL, CD83, SERPINB9, CTSB, IL12B, CTSH, LCP1, KDM6B, CXCL1, IL36G, CCL3, C3, CXCL3, CXCL2, CXCL8, IFI30, CCL4, SRC, ADA, GCH1, CCL22, RAC2, CCL20, FCER1G, IL2RG, THBS1, ACTB, IL2RA, LGALS3, HCK, IL1RN, IDO1, BIRC3, CYBA, LAMP3, CD58, FCGR2A, ADAR	134	1551	16792	4.12056	8.49687e-16
GOTERM_BP_ALL	GO:0006952~defense response	49	35.2518	6.71246e-18	PTGS2, PRDX1, CD44, CCL3L1, IL1B, SERPINA1, PIK3AP1, IL1A, IRAK2, LYN, CHST2, HLA-C, HLA-E, CTSL, CD83, INHBA, SERPINB9, PLA2G7, CTSB, IL12B, KDM6B, CXCL1, IL36G, CCL3, C3, CXCL3, CXCL2, IFI30, CXCL8, CCL4, ADA, SRC, GCH1, CCL22, CCL20, FCER1G, THBS1, IL2RA, LGALS3, HCK, IL1RN, LGALS8, IDO1, BIRC3, PARK7, CYBA, BNIP3L, CD58, ADAR	134	1518	16792	4.04503	1.2505e-14
GOTERM_BP_ALL	GO:0070887~cellular response to chemical stimulus	63	45.3237	3.60064e-17	ATP6V0E1, AQP9, PTGS2, PRDX1, CD44, CCL3L1, ILK, IL1B, MSN, IL1A, EDARADD, IRAK2, LYN, HNRNPA2B1, HLA-C, HLA-E, SERPINB9, CTSL, INHBA, SEC61B, TXN, NPTN, PLA2G7, IL12B, CTSB, RAB10, CTSH, KDM6B, TRAF1, CXCL1, CCL3, IL36G, CYP1B1, CXCL3, CXCL2, IFI30, CXCL8, CCL4, ATP6V0B, SRC, GCH1, PFN1, CCL22, RAC2, CCL20, FCER1G, IL2RG, THBS1, IL2RA, LGALS3, PSAP, HCK, IL1RN, ITGA1, BIRC3, PARK7, SOD2, CYBA, I…	134	2648	16792	2.9814	6.70782e-14
GOTERM_BP_ALL	GO:0002684~positive regulation of immune system process	37	26.6187	1.947e-15	CXCL1, CCL3, C3, CXCL3, CXCL2, CXCL8, CCL4, SRC, ADA, ACTR3, ACTG1, RAC2, CCL20, MAP3K8, FCER1G, IL1B, PIK3AP1, THBS1, IL1A, ACTB, IRAK2, IL2RA, LYN, LGALS3, HCK, IDO1, BIRC3, HLA-E, CTSL, INHBA, CD83, CYBA, ID2, PLA2G7, FCGR2A, IL12B, CTSB	134	960	16792	4.82979	3.71925e-12
GOTERM_BP_ALL	GO:0002682~regulation of immune system process	43	30.9353	6.73919e-15	CXCL1, CCL3, C3, CXCL3, CXCL2, CXCL8, CCL4, SRC, ADA, ACTR3, ACTG1, RAC2, CCL20, MAP3K8, FCER1G, IL1B, PIK3AP1, MSN, THBS1, IL1A, ACTB, IRAK2, IL2RA, LYN, LGALS3, HCK, SPPL2A, HLA-C, IDO1, HLA-E, BIRC3, CTSL, SERPINB9, CYBA, CD83, INHBA, ID2, PLA2G7, FCGR2A, IL12B, CTSB, CTSH, ADAR	134	1378	16792	3.91036	1.26121e-11
GOTERM_BP_ALL	GO:0034097~response to cytokine	33	23.741	1.77843e-14	CXCL1, TRAF1, CCL3, IL36G, PTGS2, CXCL3, CXCL2, CXCL8, IFI30, CCL4, SRC, GCH1, CCL22, CD44, CCL20, CCL3L1, IL1B, IL2RG, THBS1, IL1A, EDARADD, IRAK2, IL2RA, HCK, IL1RN, HLA-C, BIRC3, HLA-E, CYBA, LAMP3, CD58, IL12B, ADAR	134	802	16792	5.15629	3.30957e-11
GOTERM_BP_ALL	GO:0010033~response to organic substance	61	43.8849	1.92577e-14	LDHA, ATP6V0E1, AQP9, PTGS2, PKM, CD44, CCL3L1, ILK, IL1B, MSN, IL1A, EDARADD, IRAK2, LYN, HNRNPA2B1, HLA-C, HLA-E, CTSL, CD83, INHBA, SEC61B, NPTN, IL12B, CTSB, RAB10, CTSH, TRAF1, CXCL1, CCL3, IL36G, CYP1B1, CXCL3, CXCL2, IFI30, CXCL8, CCL4, ATP6V0B, SRC, ADA, GCH1, PFN1, CCL22, CCL20, FCER1G, IL2RG, THBS1, IL2RA, PSAP, HCK, IL1RN, IDO1, ANXA5, BIRC3, PARK7, ANXA2, SOD2, CYBA, LAMP3, CD58, RAP1…	134	2822	16792	2.70876	3.57825e-11
GOTERM_BP_ALL	GO:0071310~cellular response to organic substance	52	37.4101	1.46792e-13	ATP6V0E1, AQP9, PTGS2, CD44, CCL3L1, ILK, IL1B, MSN, IL1A, EDARADD, IRAK2, LYN, HNRNPA2B1, HLA-C, HLA-E, CTSL, INHBA, SEC61B, NPTN, CTSB, IL12B, RAB10, CTSH, CXCL1, TRAF1, IL36G, CCL3, CYP1B1, CXCL3, CXCL2, CXCL8, IFI30, CCL4, ATP6V0B, SRC, PFN1, CCL22, CCL20, FCER1G, IL2RG, THBS1, IL2RA, PSAP, HCK, IL1RN, BIRC3, PARK7, SOD2, CYBA, CD58, RAP1B, ADAR	134	2186	16792	2.98092	2.73426e-10
GOTERM_BP_ALL	GO:0048584~positive regulation of response to stimulus	50	35.9712	1.53662e-13	PTGS2, ACTG1, ACTR3, CD44, CCL3L1, MAP3K8, ILK, IL1B, PIK3AP1, IL1A, IRAK2, LYN, HLA-E, FLNA, CTSL, INHBA, TXN, NPTN, PLA2G7, CTSB, IL12B, CTSH, CXCL1, CCL3, CYP1B1, C3, CXCL3, CXCL2, CXCL8, CCL4, SRC, ADA, CCL22, RAC2, CCL20, FCER1G, THBS1, ACTB, CFLAR, LGALS3, PSAP, HCK, ITGA1, IDO1, BIRC3, PARK7, DUSP5, CYBA, RAP1B, FCGR2A	134	2030	16792	3.08654	2.86249e-10
GOTERM_BP_ALL	GO:0042221~response to chemical	73	52.518	1.98797e-13	ATP6V0E1, LDHA, AQP9, PTGS2, PRDX1, PKM, CD44, CCL3L1, GPX4, ILK, IL1B, MSN, IL1A, EDARADD, IRAK2, LYN, HNRNPA2B1, HLA-C, HLA-E, SERPINB9, INHBA, CTSL, CD83, SEC61B, TXN, NPTN, PLA2G7, IL12B, CTSB, RAB10, CTSH, KDM6B, TRAF1, CXCL1, CCL3, IL36G, CYP1B1, CXCL3, CXCL2, IFI30, CXCL8, CCL4, ADA, SRC, ATP6V0B, GCH1, PFN1, CCL22, CCL20, RAC2, FCER1G, IL2RG, THBS1, HBB, IL2RA, LGALS3, PSAP, HCK, IL1RN, I…	134	4117	16792	2.22198	3.70426e-10
GOTERM_BP_ALL	GO:0071345~cellular response to cytokine stimulus	29	20.8633	1.18941e-12	CXCL1, TRAF1, IL36G, CCL3, CXCL3, CXCL2, CXCL8, IFI30, CCL4, CCL22, CD44, CCL20, CCL3L1, IL1B, IL2RG, THBS1, IL1A, EDARADD, IRAK2, IL2RA, HCK, IL1RN, HLA-C, BIRC3, HLA-E, CYBA, CD58, IL12B, ADAR	134	706	16792	5.14744	2.21576e-09
GOTERM_BP_ALL	GO:0019221~cytokine-mediated signaling pathway	26	18.705	1.39119e-12	CXCL1, TRAF1, IL36G, CCL3, CXCL3, CXCL2, CXCL8, IFI30, CCL4, CCL22, CCL20, CD44, CCL3L1, IL1B, IL2RG, IL1A, EDARADD, IRAK2, IL2RA, HCK, IL1RN, HLA-C, BIRC3, HLA-E, IL12B, ADAR	134	554	16792	5.88114	2.59177e-09
GOTERM_BP_ALL	GO:0048583~regulation of response to stimulus	65	46.7626	1.12426e-11	IER3, PTGS2, PRDX1, ACTG1, ACTR3, CD44, CCL3L1, MAP3K8, ILK, DNAJC7, IL1B, PIK3AP1, IL1A, IRAK2, LYN, HLA-C, HLA-E, FLNA, SERPINB9, CTSL, INHBA, TXN, SERPINB2, NPTN, PLA2G7, IL12B, CTSB, CTSH, TRAF1, CXCL1, CCL3, CYP1B1, C3, CXCL3, CXCL2, CXCL8, CCL4, ADA, SRC, GCH1, CCL22, RAC2, CCL20, SQSTM1, FCER1G, THBS1, ACTB, CFLAR, IL2RA, LGALS3, PSAP, HCK, IL1RN, ITGA1, SPPL2A, IDO1, BIRC3, PARK7, ANXA2, …	134	3636	16792	2.2402	2.09446e-08
GOTERM_BP_ALL	GO:0048518~positive regulation of biological process	78	56.1151	2.54001e-10	LDHA, PTGS2, ACTR3, ACTG1, CD44, CCL3L1, MAP3K8, ILK, INSIG1, H2AFY, IL1B, PIK3AP1, MSN, IL1A, IRAK2, CTBP1, LYN, HLA-E, MYH9, FLNA, SERPINB9, INHBA, CD83, CTSL, EIF4G2, TXN, NPTN, PLA2G7, IL12B, CTSB, CTSH, KDM6B, LCP1, TRAF1, CXCL1, CCL3, CYP1B1, C3, CXCL3, VIM, CXCL2, CXCL8, CCL4, ADA, SRC, GCH1, PFN1, CCL22, CCL20, RAC2, SQSTM1, FCER1G, PABPC1, THBS1, HBB, ACTB, CFLAR, IL2RA, LGALS3, PSAP, HC…	134	5285	16792	1.84947	4.73191e-07
GOTERM_BP_ALL	GO:0050896~response to stimulus	102	73.3813	3.91881e-10	LDHA, AQP9, PTGS2, ACTG1, CD44, MAP3K8, INSIG1, ILK, DNAJC7, IL1B, TFPI2, IL1A, EDARADD, HNRNPA2B1, HLA-C, MYH9, HLA-E, SEC61B, NPTN, ARL8B, RAB10, TRAF1, CCL3, IL36G, CYP1B1, IFI30, CCL4, ADA, ATP6V0B, SRC, PFN1, RAC2, FCER1G, CFLAR, LGALS3, IL1RN, ITGA1, LGALS8, SPPL2A, LAMP3, CD58, RAP1B, ADAR, IER3, ATP6V0E1, UFC1, PRDX1, ACTR3, PKM, CCL3L1, GPX4, PIK3AP1, SERPINA1, MSN, PILRA, IRAK2, LYN, CH…	134	8329	16792	1.53463	7.30055e-07
GOTERM_BP_ALL	GO:0031347~regulation of defense response	25	17.9856	5.81437e-10	CCL3, PTGS2, C3, CCL4, ADA, SRC, CCL3L1, FCER1G, IL1B, PIK3AP1, IRAK2, IL2RA, LYN, HCK, IDO1, HLA-E, BIRC3, PARK7, CTSL, CYBA, SERPINB9, PLA2G7, CTSB, IL12B, ADAR	134	676	16792	4.63437	1.08319e-06
GOTERM_BP_ALL	GO:0051716~cellular response to stimulus	90	64.7482	1.80573e-09	IER3, ATP6V0E1, AQP9, PTGS2, UFC1, PRDX1, ACTR3, ACTG1, CD44, CCL3L1, MAP3K8, ILK, INSIG1, DNAJC7, IL1B, PIK3AP1, MSN, TFPI2, IL1A, EDARADD, PILRA, IRAK2, LYN, HNRNPA2B1, HLA-C, HLA-E, MYH9, FLNA, SERPINB9, INHBA, CD83, CTSL, SEC61B, SERPINB6, TXN, PLA2G7, NPTN, ARL8B, IL12B, CTSB, RAB10, CTSH, KDM6B, LCP1, TRAF1, CXCL1, CCL3, IL36G, CYP1B1, C3, CXCL3, VIM, CXCL2, IFI30, CXCL8, CCL4, ADA, SRC, AT…	134	6927	16792	1.62815	3.36398e-06
GOTERM_BP_ALL	GO:0050776~regulation of immune response	28	20.1439	2.27064e-09	C3, ADA, SRC, ACTR3, ACTG1, RAC2, FCER1G, IL1B, PIK3AP1, ACTB, IRAK2, IL2RA, LGALS3, LYN, HCK, SPPL2A, HLA-C, IDO1, BIRC3, HLA-E, CTSL, CYBA, SERPINB9, FCGR2A, CTSB, IL12B, CTSH, ADAR	134	912	16792	3.84734	4.2301e-06
GOTERM_BP_ALL	GO:0007166~cell surface receptor signaling pathway	50	35.9712	3.18102e-09	ATP6V0E1, ACTG1, ACTR3, CD44, CCL3L1, ILK, IL1B, IL1A, PILRA, EDARADD, IRAK2, LYN, HLA-C, MYH9, HLA-E, FLNA, INHBA, NPTN, IL12B, CXCL1, TRAF1, IL36G, CCL3, CXCL3, CXCL2, VIM, IFI30, CXCL8, CCL4, ADA, SRC, ATP6V0B, PFN1, CCL22, CCL20, FCER1G, IL2RG, THBS1, ACTB, CFLAR, IL2RA, LGALS3, HCK, IL1RN, ITGA1, BIRC3, PARK7, CYBA, FCGR2A, ADAR	134	2669	16792	2.34757	5.92608e-06
GOTERM_BP_ALL	GO:0007165~signal transduction	77	55.3957	6.04992e-08	IER3, ATP6V0E1, PTGS2, PRDX1, ACTR3, ACTG1, CD44, CCL3L1, MAP3K8, ILK, INSIG1, IL1B, PIK3AP1, IL1A, EDARADD, PILRA, IRAK2, LYN, HLA-C, HLA-E, MYH9, FLNA, INHBA, CD83, CTSL, SEC61B, TXN, NPTN, ARL8B, IL12B, CTSB, RAB10, CTSH, LCP1, TRAF1, CXCL1, CCL3, IL36G, CYP1B1, C3, CXCL3, VIM, CXCL2, IFI30, CXCL8, CCL4, ADA, SRC, ATP6V0B, PFN1, CCL22, CCL20, RAC2, SQSTM1, FCER1G, IL2RG, THBS1, ACTB, CFLAR, IL…	134	5775	16792	1.67085	0.000112707
GOTERM_BP_ALL	GO:0065007~biological regulation	117	84.1727	5.7825e-07	LDHA, PTGS2, AQP9, ACTG1, CD44, ILK, MAP3K8, INSIG1, DNAJC7, H2AFY, IL1B, TFPI2, IL1A, EDARADD, HNRNPA2B1, HLA-C, HLA-E, MYH9, UXT, SEC61B, CSTB, NPTN, ARL8B, RAB10, EMP3, ALDOA, TRAF1, IL36G, CCL3, CYP1B1, IFI30, ASAP1, CCL4, ADA, ATP6V0B, SRC, PFN1, RAC2, TMEM123, FCER1G, PABPC1, CFLAR, LGALS3, IL1RN, ITGA1, SPPL2A, ATP13A3, NOP10, FNBP1, LAMP3, CD58, RAP1B, MARCKS, ADAR, IER3, ATP6V0E1, PRDX1,…	134	11548	16792	1.26963	0.00107725
GOTERM_BP_ALL	GO:0044700~single organism signaling	78	56.1151	6.95203e-07	IER3, ATP6V0E1, PTGS2, PRDX1, ACTR3, ACTG1, CD44, CCL3L1, MAP3K8, ILK, INSIG1, IL1B, PIK3AP1, IL1A, EDARADD, PILRA, IRAK2, LYN, HLA-C, HLA-E, MYH9, FLNA, INHBA, CD83, CTSL, SEC61B, TXN, NPTN, ARL8B, IL12B, CTSB, RAB10, CTSH, LCP1, TRAF1, CXCL1, CCL3, IL36G, CYP1B1, C3, CXCL3, VIM, CXCL2, IFI30, CXCL8, CCL4, ADA, SRC, ATP6V0B, PFN1, CCL22, CCL20, RAC2, SQSTM1, FCER1G, IL2RG, THBS1, ACTB, CFLAR, IL…	134	6207	16792	1.57475	0.00129512
GOTERM_BP_ALL	GO:0023052~signaling	78	56.1151	1.02285e-06	IER3, ATP6V0E1, PTGS2, PRDX1, ACTR3, ACTG1, CD44, CCL3L1, MAP3K8, ILK, INSIG1, IL1B, PIK3AP1, IL1A, EDARADD, PILRA, IRAK2, LYN, HLA-C, HLA-E, MYH9, FLNA, INHBA, CD83, CTSL, SEC61B, TXN, NPTN, ARL8B, IL12B, CTSB, RAB10, CTSH, LCP1, TRAF1, CXCL1, CCL3, IL36G, CYP1B1, C3, CXCL3, VIM, CXCL2, IFI30, CXCL8, CCL4, ADA, SRC, ATP6V0B, PFN1, CCL22, CCL20, RAC2, SQSTM1, FCER1G, IL2RG, THBS1, ACTB, CFLAR, IL…	134	6260	16792	1.56141	0.00190551
GOTERM_BP_ALL	GO:0007154~cell communication	78	56.1151	1.13956e-06	IER3, ATP6V0E1, PTGS2, PRDX1, ACTR3, ACTG1, CD44, CCL3L1, MAP3K8, ILK, INSIG1, IL1B, PIK3AP1, IL1A, EDARADD, PILRA, IRAK2, LYN, HLA-C, HLA-E, MYH9, FLNA, INHBA, CD83, CTSL, SEC61B, TXN, NPTN, ARL8B, IL12B, CTSB, RAB10, CTSH, LCP1, TRAF1, CXCL1, CCL3, IL36G, CYP1B1, C3, CXCL3, VIM, CXCL2, IFI30, CXCL8, CCL4, ADA, SRC, ATP6V0B, PFN1, CCL22, CCL20, RAC2, SQSTM1, FCER1G, IL2RG, THBS1, ACTB, CFLAR, IL…	134	6275	16792	1.55768	0.00212291
GOTERM_BP_ALL	GO:0035556~intracellular signal transduction	44	31.6547	1.64099e-06	CXCL1, IER3, CCL3, CYP1B1, PTGS2, CXCL8, CCL4, PRDX1, SRC, ADA, CCL22, RAC2, CD44, CCL20, CCL3L1, SQSTM1, MAP3K8, ILK, IL1B, PIK3AP1, IL2RG, THBS1, IL1A, IRAK2, CFLAR, IL2RA, LYN, PSAP, ITGA1, BIRC3, PARK7, FLNA, SOD2, SH3BP5, DUSP5, INHBA, TXN, NPTN, RAP1B, ARL8B, IL12B, RAB10, CTSH, LCP1	134	2657	16792	2.07519	0.00305704
GOTERM_BP_ALL	GO:0050794~regulation of cellular process	109	78.4173	2.0689e-06	LDHA, PTGS2, ACTG1, CD44, MAP3K8, INSIG1, ILK, DNAJC7, H2AFY, IL1B, TFPI2, IL1A, EDARADD, HNRNPA2B1, HLA-C, MYH9, HLA-E, UXT, SEC61B, CSTB, NPTN, ARL8B, RAB10, EMP3, ALDOA, TRAF1, IL36G, CCL3, CYP1B1, IFI30, ASAP1, CCL4, ADA, ATP6V0B, SRC, PFN1, RAC2, FCER1G, PABPC1, CFLAR, LGALS3, IL1RN, ITGA1, LAMP3, CD58, RAP1B, MARCKS, ADAR, IER3, ATP6V0E1, PRDX1, ACTR3, CCL3L1, CREG1, SERPINA1, PIK3AP1, MSN,…	134	10489	16792	1.30224	0.0038542
GOTERM_BP_ALL	GO:0009966~regulation of signal transduction	44	31.6547	3.32829e-06	TRAF1, IER3, CCL3, CYP1B1, PTGS2, C3, CXCL8, CCL4, PRDX1, SRC, ADA, CCL22, RAC2, CD44, CCL20, CCL3L1, SQSTM1, MAP3K8, ILK, IL1B, PIK3AP1, THBS1, IL1A, IRAK2, CFLAR, LYN, LGALS3, PSAP, IL1RN, ITGA1, BIRC3, PARK7, FLNA, ANXA2, SOD2, DUSP5, CYBA, INHBA, TXN, NPTN, RAP1B, IL12B, CTSH, ADAR	134	2728	16792	2.02118	0.00620026
GOTERM_BP_ALL	GO:0050789~regulation of biological process	111	79.8561	4.82961e-06	LDHA, PTGS2, ACTG1, CD44, ILK, MAP3K8, INSIG1, DNAJC7, H2AFY, IL1B, TFPI2, IL1A, EDARADD, HNRNPA2B1, HLA-C, MYH9, HLA-E, UXT, SEC61B, CSTB, NPTN, ARL8B, RAB10, EMP3, ALDOA, TRAF1, IL36G, CCL3, CYP1B1, IFI30, ASAP1, CCL4, ADA, ATP6V0B, SRC, PFN1, RAC2, FCER1G, PABPC1, CFLAR, LGALS3, IL1RN, ITGA1, SPPL2A, NOP10, LAMP3, CD58, RAP1B, MARCKS, ADAR, IER3, ATP6V0E1, PRDX1, ACTR3, CCL3L1, CREG1, SERPINA1…	134	10922	16792	1.27356	0.00899694
GOTERM_BP_ALL	GO:0010646~regulation of cell communication	45	32.3741	1.93454e-05	TRAF1, IER3, CCL3, CYP1B1, PTGS2, C3, CXCL8, CCL4, PRDX1, SRC, ADA, CCL22, RAC2, CD44, CCL20, CCL3L1, SQSTM1, MAP3K8, ILK, IL1B, PIK3AP1, THBS1, IL1A, IRAK2, CFLAR, LYN, LGALS3, PSAP, IL1RN, ITGA1, BIRC3, PARK7, FLNA, ANXA2, SOD2, DUSP5, CYBA, INHBA, TXN, NPTN, MARCKS, RAP1B, IL12B, CTSH, ADAR	134	3020	16792	1.86725	0.0360335
Annotation Cluster 2	Enrichment Score: 9,72064252333297
Category	Term	Count	%	P-value	Genes	List Total	Pop Hits	Pop Total	Fold Enrichment	FDR
GOTERM_BP_ALL	GO:0006952~defense response	49	35.2518	6.71246e-18	PTGS2, PRDX1, CD44, CCL3L1, IL1B, SERPINA1, PIK3AP1, IL1A, IRAK2, LYN, CHST2, HLA-C, HLA-E, CTSL, CD83, INHBA, SERPINB9, PLA2G7, CTSB, IL12B, KDM6B, CXCL1, IL36G, CCL3, C3, CXCL3, CXCL2, IFI30, CXCL8, CCL4, ADA, SRC, GCH1, CCL22, CCL20, FCER1G, THBS1, IL2RA, LGALS3, HCK, IL1RN, LGALS8, IDO1, BIRC3, PARK7, CYBA, BNIP3L, CD58, ADAR	134	1518	16792	4.04503	1.2505e-14
GOTERM_BP_ALL	GO:0080134~regulation of response to stress	37	26.6187	1.16532e-11	IER3, CCL3, PTGS2, C3, CCL4, PRDX1, SRC, ADA, GCH1, CD44, CCL3L1, DNAJC7, FCER1G, IL1B, PIK3AP1, THBS1, IL1A, IRAK2, IL2RA, LYN, PSAP, HCK, IDO1, BIRC3, HLA-E, PARK7, ANXA2, SOD2, CTSL, SERPINB9, CYBA, TXN, PLA2G7, SERPINB2, IL12B, CTSB, ADAR	134	1285	16792	3.60825	2.17094e-08
GOTERM_BP_ALL	GO:0045087~innate immune response	28	20.1439	3.39393e-10	IL36G, CCL3, C3, IFI30, PRDX1, CCL4, SRC, GCH1, CCL22, CD44, CCL20, CCL3L1, FCER1G, PIK3AP1, IRAK2, LGALS3, LYN, HCK, HLA-C, HLA-E, BIRC3, CTSL, SERPINB9, CYBA, CD58, CTSB, IL12B, ADAR	134	836	16792	4.1971	6.32273e-07
GOTERM_BP_ALL	GO:0032103~positive regulation of response to external stimulus	17	12.2302	3.62073e-10	CXCL1, CCL3, PTGS2, C3, CXCL3, CXCL2, CXCL8, IDO1, CCL4, CYBA, RAC2, CCL3L1, PLA2G7, IL1B, FCER1G, IL12B, THBS1	134	267	16792	7.97876	6.74525e-07
GOTERM_BP_ALL	GO:0032101~regulation of response to external stimulus	26	18.705	3.94628e-10	CXCL1, CCL3, IL2RA, PTGS2, LYN, C3, HCK, CXCL3, CXCL2, CXCL8, IDO1, BIRC3, CCL4, PARK7, ADA, ANXA2, CYBA, RAC2, CCL3L1, SERPINB2, PLA2G7, IL1B, FCER1G, PIK3AP1, IL12B, THBS1	134	721	16792	4.51893	7.35173e-07
GOTERM_BP_ALL	GO:0031349~positive regulation of defense response	20	14.3885	4.13431e-10	IRAK2, CCL3, LYN, PTGS2, C3, HCK, IDO1, BIRC3, HLA-E, CCL4, SRC, CTSL, CYBA, CCL3L1, PLA2G7, IL1B, FCER1G, PIK3AP1, IL12B, CTSB	134	402	16792	6.2345	7.70202e-07
GOTERM_BP_ALL	GO:0031347~regulation of defense response	25	17.9856	5.81437e-10	CCL3, PTGS2, C3, CCL4, ADA, SRC, CCL3L1, FCER1G, IL1B, PIK3AP1, IRAK2, IL2RA, LYN, HCK, IDO1, HLA-E, BIRC3, PARK7, CTSL, CYBA, SERPINB9, PLA2G7, CTSB, IL12B, ADAR	134	676	16792	4.63437	1.08319e-06
GOTERM_BP_ALL	GO:0050776~regulation of immune response	28	20.1439	2.27064e-09	C3, ADA, SRC, ACTR3, ACTG1, RAC2, FCER1G, IL1B, PIK3AP1, ACTB, IRAK2, IL2RA, LGALS3, LYN, HCK, SPPL2A, HLA-C, IDO1, BIRC3, HLA-E, CTSL, CYBA, SERPINB9, FCGR2A, CTSB, IL12B, CTSH, ADAR	134	912	16792	3.84734	4.2301e-06
GOTERM_BP_ALL	GO:0050727~regulation of inflammatory response	17	12.2302	3.80393e-09	CCL3, IL2RA, LYN, PTGS2, C3, HCK, IDO1, BIRC3, CCL4, ADA, PARK7, CCL3L1, PLA2G7, IL1B, FCER1G, PIK3AP1, IL12B	134	314	16792	6.78449	7.08654e-06
GOTERM_BP_ALL	GO:0009605~response to external stimulus	43	30.9353	4.00708e-09	CXCL1, CCL3, LDHA, PTGS2, C3, CXCL3, CXCL2, CXCL8, CCL4, SRC, ADA, GCH1, PKM, CCL22, RAC2, CCL20, CCL3L1, IL1B, FCER1G, PIK3AP1, THBS1, ENO1, IRAK2, IL2RA, LYN, LGALS3, HCK, ITGA1, LGALS8, IDO1, HLA-E, BIRC3, PARK7, ANXA2, SOD2, SERPINB9, CYBA, ID2, BNIP3L, PLA2G7, SERPINB2, IL12B, ADAR	134	2073	16792	2.59936	7.465e-06
GOTERM_BP_ALL	GO:0050729~positive regulation of inflammatory response	10	7.19424	3.748e-07	CCL3, PTGS2, C3, CCL3L1, PLA2G7, FCER1G, IL1B, IDO1, IL12B, CCL4	134	117	16792	10.7105	0.000698233
Annotation Cluster 3	Enrichment Score: 8,022105783971657
Category	Term	Count	%	P-value	Genes	List Total	Pop Hits	Pop Total	Fold Enrichment	FDR
GOTERM_BP_ALL	GO:0050900~leukocyte migration	25	17.9856	2.19948e-15	CXCL1, CCL3, LYN, LGALS3, HCK, CXCL3, CXCL2, ITGA1, CXCL8, MYH9, CCL4, SRC, ADA, CCL22, CD44, RAC2, CCL20, CCL3L1, CD58, PLA2G7, IL1B, FCER1G, MSN, THBS1, IL1A	134	376	16792	8.33201	4.14113e-12
GOTERM_BP_ALL	GO:0006954~inflammatory response	30	21.5827	1.32766e-14	CXCL1, CCL3, IL36G, PTGS2, C3, CXCL3, CXCL2, CXCL8, CCL4, ADA, CCL22, CCL20, CCL3L1, FCER1G, IL1B, SERPINA1, THBS1, IL1A, IRAK2, IL2RA, LYN, HCK, IL1RN, CHST2, IDO1, PARK7, CYBA, PLA2G7, IL12B, KDM6B	134	637	16792	5.90173	2.48246e-11
GOTERM_BP_ALL	GO:0097530~granulocyte migration	16	11.5108	1.4549e-14	CXCL1, CCL3, LGALS3, CXCL3, CXCL2, ITGA1, CXCL8, CCL4, CCL22, RAC2, CCL20, CCL3L1, IL1B, FCER1G, THBS1, IL1A	134	114	16792	17.5879	2.70894e-11
GOTERM_BP_ALL	GO:1990266~neutrophil migration	15	10.7914	1.94173e-14	CXCL1, CCL3, LGALS3, CXCL3, CXCL2, ITGA1, CXCL8, CCL4, CCL22, RAC2, CCL20, CCL3L1, IL1B, FCER1G, IL1A	134	94	16792	19.9968	3.61933e-11
GOTERM_BP_ALL	GO:0071621~granulocyte chemotaxis	15	10.7914	7.21182e-14	CXCL1, CCL3, LGALS3, CXCL3, CXCL2, ITGA1, CXCL8, CCL4, CCL22, CCL20, RAC2, CCL3L1, IL1B, FCER1G, THBS1	134	103	16792	18.2495	1.34437e-10
GOTERM_BP_ALL	GO:0030593~neutrophil chemotaxis	14	10.0719	1.03164e-13	CXCL1, CCL3, LGALS3, CXCL3, CXCL2, ITGA1, CXCL8, CCL4, CCL22, CCL20, RAC2, CCL3L1, IL1B, FCER1G	134	84	16792	20.8856	1.92146e-10
GOTERM_BP_ALL	GO:0097529~myeloid leukocyte migration	17	12.2302	1.34273e-13	CXCL1, CCL3, LGALS3, CXCL3, CXCL2, ITGA1, CXCL8, CCL4, CCL22, RAC2, CCL20, CCL3L1, PLA2G7, IL1B, FCER1G, THBS1, IL1A	134	159	16792	13.3983	2.50056e-10
GOTERM_BP_ALL	GO:0030595~leukocyte chemotaxis	17	12.2302	2.96913e-12	CXCL1, CCL3, LGALS3, LYN, CXCL3, CXCL2, ITGA1, CXCL8, CCL4, CCL22, RAC2, CCL20, CCL3L1, PLA2G7, IL1B, FCER1G, THBS1	134	194	16792	10.9811	5.53144e-09
GOTERM_BP_ALL	GO:0002685~regulation of leukocyte migration	15	10.7914	2.33956e-11	CXCL1, CCL3, LGALS3, LYN, CXCL3, CXCL2, CXCL8, CCL4, ADA, CCL20, RAC2, PLA2G7, MSN, THBS1, IL1A	134	156	16792	12.0494	4.35849e-08
GOTERM_BP_ALL	GO:0060326~cell chemotaxis	17	12.2302	1.45393e-10	CXCL1, CCL3, LGALS3, LYN, CXCL3, CXCL2, ITGA1, CXCL8, CCL4, CCL22, RAC2, CCL20, CCL3L1, PLA2G7, IL1B, FCER1G, THBS1	134	251	16792	8.48736	2.70859e-07
GOTERM_BP_ALL	GO:0032103~positive regulation of response to external stimulus	17	12.2302	3.62073e-10	CXCL1, CCL3, PTGS2, C3, CXCL3, CXCL2, CXCL8, IDO1, CCL4, CYBA, RAC2, CCL3L1, PLA2G7, IL1B, FCER1G, IL12B, THBS1	134	267	16792	7.97876	6.74525e-07
GOTERM_BP_ALL	GO:0032101~regulation of response to external stimulus	26	18.705	3.94628e-10	CXCL1, CCL3, IL2RA, PTGS2, LYN, C3, HCK, CXCL3, CXCL2, CXCL8, IDO1, BIRC3, CCL4, PARK7, ADA, ANXA2, CYBA, RAC2, CCL3L1, SERPINB2, PLA2G7, IL1B, FCER1G, PIK3AP1, IL12B, THBS1	134	721	16792	4.51893	7.35173e-07
GOTERM_BP_ALL	GO:0016477~cell migration	33	23.741	5.35083e-10	CXCL1, CCL3, CYP1B1, PTGS2, CXCL3, CXCL2, CXCL8, CCL4, ADA, SRC, PFN1, CCL22, RAC2, CD44, CCL20, CCL3L1, ILK, FCER1G, IL1B, MSN, THBS1, IL1A, LYN, LGALS3, HCK, ITGA1, MYH9, FLNA, CD58, PLA2G7, IL12B, CTSH, LCP1	134	1184	16792	3.49269	9.96834e-07
GOTERM_BP_ALL	GO:0002687~positive regulation of leukocyte migration	12	8.63309	1.00571e-09	CXCL1, CCL3, LGALS3, RAC2, CCL20, CXCL3, CXCL2, PLA2G7, CXCL8, THBS1, CCL4, IL1A	134	109	16792	13.796	1.87358e-06
GOTERM_BP_ALL	GO:0006928~movement of cell or subcellular component	39	28.0576	8.85965e-09	CXCL1, CCL3, CYP1B1, PTGS2, CXCL3, VIM, CXCL2, CXCL8, CCL4, SRC, ADA, ACTR3, ACTG1, PFN1, CCL22, RAC2, CD44, CCL20, CCL3L1, ILK, FCER1G, IL1B, MSN, THBS1, IL1A, ACTB, LYN, LGALS3, HCK, ITGA1, MYH9, FLNA, UXT, CD58, TXN, PLA2G7, IL12B, CTSH, LCP1	134	1795	16792	2.72269	1.65051e-05
GOTERM_BP_ALL	GO:0048870~cell motility	33	23.741	9.30104e-09	CXCL1, CCL3, CYP1B1, PTGS2, CXCL3, CXCL2, CXCL8, CCL4, ADA, SRC, PFN1, CCL22, RAC2, CD44, CCL20, CCL3L1, ILK, FCER1G, IL1B, MSN, THBS1, IL1A, LYN, LGALS3, HCK, ITGA1, MYH9, FLNA, CD58, PLA2G7, IL12B, CTSH, LCP1	134	1330	16792	3.10928	1.73274e-05
GOTERM_BP_ALL	GO:0051674~localization of cell	33	23.741	9.30104e-09	CXCL1, CCL3, CYP1B1, PTGS2, CXCL3, CXCL2, CXCL8, CCL4, ADA, SRC, PFN1, CCL22, RAC2, CD44, CCL20, CCL3L1, ILK, FCER1G, IL1B, MSN, THBS1, IL1A, LYN, LGALS3, HCK, ITGA1, MYH9, FLNA, CD58, PLA2G7, IL12B, CTSH, LCP1	134	1330	16792	3.10928	1.73274e-05
GOTERM_BP_ALL	GO:0030335~positive regulation of cell migration	18	12.9496	1.49754e-08	CXCL1, CCL3, LGALS3, LYN, PTGS2, CXCL3, CXCL2, CXCL8, CCL4, SRC, PFN1, CCL20, RAC2, ILK, PLA2G7, THBS1, CTSH, IL1A	134	395	16792	5.71049	2.78985e-05
GOTERM_BP_ALL	GO:2000147~positive regulation of cell motility	18	12.9496	2.49712e-08	CXCL1, CCL3, LGALS3, LYN, PTGS2, CXCL3, CXCL2, CXCL8, CCL4, SRC, PFN1, CCL20, RAC2, ILK, PLA2G7, THBS1, CTSH, IL1A	134	409	16792	5.51502	4.65202e-05
GOTERM_BP_ALL	GO:0051272~positive regulation of cellular component movement	18	12.9496	3.67751e-08	CXCL1, CCL3, LGALS3, LYN, PTGS2, CXCL3, CXCL2, CXCL8, CCL4, SRC, PFN1, CCL20, RAC2, ILK, PLA2G7, THBS1, CTSH, IL1A	134	420	16792	5.37058	6.85103e-05
GOTERM_BP_ALL	GO:0040017~positive regulation of locomotion	18	12.9496	3.94044e-08	CXCL1, CCL3, LGALS3, LYN, PTGS2, CXCL3, CXCL2, CXCL8, CCL4, SRC, PFN1, CCL20, RAC2, ILK, PLA2G7, THBS1, CTSH, IL1A	134	422	16792	5.34512	7.34085e-05
GOTERM_BP_ALL	GO:0040011~locomotion	34	24.4604	7.29237e-08	CXCL1, CCL3, CYP1B1, PTGS2, CXCL3, CXCL2, CXCL8, CCL4, SRC, ADA, PFN1, CCL22, RAC2, CD44, CCL20, CCL3L1, ILK, FCER1G, IL1B, MSN, THBS1, IL1A, LYN, LGALS3, HCK, ITGA1, MYH9, FLNA, ID2, CD58, PLA2G7, IL12B, CTSH, LCP1	134	1530	16792	2.78474	0.000135853
GOTERM_BP_ALL	GO:0002688~regulation of leukocyte chemotaxis	10	7.19424	9.66747e-08	CXCL1, CCL3, RAC2, LYN, CXCL3, CXCL2, PLA2G7, CXCL8, THBS1, CCL4	134	100	16792	12.5313	0.0001801
GOTERM_BP_ALL	GO:0030334~regulation of cell migration	22	15.8273	9.81248e-08	CXCL1, CCL3, CYP1B1, LGALS3, LYN, PTGS2, CXCL3, CXCL2, CXCL8, CCL4, FLNA, SRC, ADA, PFN1, RAC2, CCL20, ILK, PLA2G7, MSN, THBS1, CTSH, IL1A	134	685	16792	4.02466	0.000182801
GOTERM_BP_ALL	GO:0070098~chemokine-mediated signaling pathway	9	6.47482	2.73065e-07	CXCL1, CCL22, CCL3, CCL20, CCL3L1, CXCL3, CXCL2, CXCL8, CCL4	134	82	16792	13.7539	0.000508706
GOTERM_BP_ALL	GO:0002690~positive regulation of leukocyte chemotaxis	9	6.47482	2.73065e-07	CXCL1, CCL3, RAC2, CXCL3, CXCL2, PLA2G7, CXCL8, THBS1, CCL4	134	82	16792	13.7539	0.000508706
GOTERM_BP_ALL	GO:2000145~regulation of cell motility	22	15.8273	3.23919e-07	CXCL1, CCL3, CYP1B1, LGALS3, LYN, PTGS2, CXCL3, CXCL2, CXCL8, CCL4, FLNA, SRC, ADA, PFN1, RAC2, CCL20, ILK, PLA2G7, MSN, THBS1, CTSH, IL1A	134	736	16792	3.74578	0.000603444
GOTERM_BP_ALL	GO:0032879~regulation of localization	43	30.9353	6.31262e-07	CXCL1, CCL3, CYP1B1, PTGS2, C3, CXCL3, CXCL2, CXCL8, CCL4, PRDX1, SRC, ADA, PFN1, RAC2, CCL20, ILK, INSIG1, IL1B, FCER1G, H2AFY, MSN, THBS1, IL1A, LYN, LGALS3, HCK, HLA-E, NOP10, PARK7, FLNA, ANXA2, CYBA, INHBA, CD58, BNIP3L, TXN, PLA2G7, NPTN, RAP1B, MARCKS, IL12B, CTSH, LCP1	134	2473	16792	2.17892	0.001176
GOTERM_BP_ALL	GO:0040012~regulation of locomotion	22	15.8273	6.49084e-07	CXCL1, CCL3, CYP1B1, LGALS3, LYN, PTGS2, CXCL3, CXCL2, CXCL8, CCL4, FLNA, SRC, ADA, PFN1, RAC2, CCL20, ILK, PLA2G7, MSN, THBS1, CTSH, IL1A	134	768	16792	3.58971	0.00120921
GOTERM_BP_ALL	GO:0051270~regulation of cellular component movement	22	15.8273	1.30352e-06	CXCL1, CCL3, CYP1B1, LGALS3, LYN, PTGS2, CXCL3, CXCL2, CXCL8, CCL4, FLNA, SRC, ADA, PFN1, RAC2, CCL20, ILK, PLA2G7, MSN, THBS1, CTSH, IL1A	134	802	16792	3.43753	0.00242837
GOTERM_BP_ALL	GO:1902624~positive regulation of neutrophil migration	6	4.31655	1.35213e-06	CXCL1, RAC2, CXCL3, CXCL2, CXCL8, IL1A	134	25	16792	30.0752	0.00251893
GOTERM_BP_ALL	GO:0042330~taxis	18	12.9496	1.76625e-06	CXCL1, CCL3, LGALS3, LYN, CXCL3, CXCL2, ITGA1, CXCL8, CCL4, CCL22, RAC2, CCL20, ID2, CCL3L1, PLA2G7, IL1B, FCER1G, THBS1	134	553	16792	4.07892	0.00329038
GOTERM_BP_ALL	GO:1902622~regulation of neutrophil migration	6	4.31655	4.16238e-06	CXCL1, RAC2, CXCL3, CXCL2, CXCL8, IL1A	134	31	16792	24.2542	0.00775402
GOTERM_BP_ALL	GO:0050921~positive regulation of chemotaxis	9	6.47482	5.32475e-06	CXCL1, CCL3, RAC2, CXCL3, CXCL2, PLA2G7, CXCL8, THBS1, CCL4	134	121	16792	9.32083	0.00991928
GOTERM_BP_ALL	GO:0006935~chemotaxis	17	12.2302	7.6713e-06	CXCL1, CCL3, LGALS3, LYN, CXCL3, CXCL2, ITGA1, CXCL8, CCL4, CCL22, RAC2, CCL20, CCL3L1, PLA2G7, IL1B, FCER1G, THBS1	134	552	16792	3.85929	0.0142903
GOTERM_BP_ALL	GO:0071622~regulation of granulocyte chemotaxis	6	4.31655	1.17617e-05	CXCL1, RAC2, CXCL3, CXCL2, CXCL8, THBS1	134	38	16792	19.7863	0.0219093
GOTERM_BP_ALL	GO:0050920~regulation of chemotaxis	10	7.19424	1.72981e-05	CXCL1, CCL3, RAC2, LYN, CXCL3, CXCL2, PLA2G7, CXCL8, THBS1, CCL4	134	186	16792	6.73728	0.0322206
GOTERM_BP_ALL	GO:0090023~positive regulation of neutrophil chemotaxis	5	3.59712	2.46311e-05	CXCL1, RAC2, CXCL3, CXCL2, CXCL8	134	22	16792	28.4803	0.0458765
Annotation Cluster 4	Enrichment Score: 7,372814419406648
Category	Term	Count	%	P-value	Genes	List Total	Pop Hits	Pop Total	Fold Enrichment	FDR
GOTERM_BP_ALL	GO:0008219~cell death	46	33.0935	1.2776e-11	TRAF1, IER3, CCL3, LDHA, CYP1B1, PTGS2, SRC, ADA, PKM, CD44, SQSTM1, MAP3K8, ILK, TMEM123, IL1B, FCER1G, THBS1, HBB, IL1A, CFLAR, IL2RA, LYN, LGALS3, PSAP, HCK, ITGA1, IDO1, ANXA5, BIRC3, PARK7, FLNA, SOD2, CTSL, SERPINB9, EPB41L3, EIF4G2, INHBA, LAMP3, BNIP3L, TXN, SERPINB2, IL12B, CTSB, EMP3, CTSH, ADAR	134	1958	16792	2.94403	2.38011e-08
GOTERM_BP_ALL	GO:0010941~regulation of cell death	38	27.3381	2.6248e-10	TRAF1, IER3, CCL3, LDHA, CYP1B1, PTGS2, SRC, ADA, CD44, SQSTM1, ILK, FCER1G, IL1B, THBS1, HBB, IL1A, CFLAR, LYN, LGALS3, PSAP, HCK, ITGA1, IDO1, BIRC3, ANXA5, PARK7, FLNA, SOD2, SERPINB9, INHBA, LAMP3, BNIP3L, TXN, SERPINB2, IL12B, CTSB, CTSH, ADAR	134	1509	16792	3.15567	4.88987e-07
GOTERM_BP_ALL	GO:0042981~regulation of apoptotic process	35	25.1799	2.20724e-09	TRAF1, IER3, CCL3, LDHA, CYP1B1, PTGS2, SRC, ADA, CD44, SQSTM1, ILK, FCER1G, IL1B, THBS1, IL1A, CFLAR, LYN, LGALS3, HCK, ITGA1, IDO1, BIRC3, ANXA5, PARK7, FLNA, SOD2, SERPINB9, INHBA, LAMP3, BNIP3L, SERPINB2, IL12B, CTSB, CTSH, ADAR	134	1400	16792	3.13284	4.11197e-06
GOTERM_BP_ALL	GO:0043067~regulation of programmed cell death	35	25.1799	2.7989e-09	TRAF1, IER3, CCL3, LDHA, CYP1B1, PTGS2, SRC, ADA, CD44, SQSTM1, ILK, FCER1G, IL1B, THBS1, IL1A, CFLAR, LYN, LGALS3, HCK, ITGA1, IDO1, BIRC3, ANXA5, PARK7, FLNA, SOD2, SERPINB9, INHBA, LAMP3, BNIP3L, SERPINB2, IL12B, CTSB, CTSH, ADAR	134	1413	16792	3.10401	5.21422e-06
GOTERM_BP_ALL	GO:0012501~programmed cell death	40	28.777	6.09e-09	TRAF1, IER3, CCL3, LDHA, CYP1B1, PTGS2, SRC, ADA, PKM, CD44, SQSTM1, MAP3K8, ILK, FCER1G, IL1B, THBS1, IL1A, CFLAR, IL2RA, LYN, LGALS3, HCK, ITGA1, IDO1, BIRC3, ANXA5, PARK7, FLNA, SOD2, CTSL, SERPINB9, EPB41L3, INHBA, LAMP3, BNIP3L, SERPINB2, IL12B, CTSB, CTSH, ADAR	134	1852	16792	2.70655	1.13454e-05
GOTERM_BP_ALL	GO:0060548~negative regulation of cell death	27	19.4245	7.34637e-09	CFLAR, IER3, LGALS3, PSAP, HCK, IDO1, ANXA5, BIRC3, SRC, PARK7, ADA, FLNA, SOD2, SERPINB9, LAMP3, CD44, SQSTM1, BNIP3L, ILK, TXN, SERPINB2, IL1B, FCER1G, THBS1, CTSH, IL1A, ADAR	134	897	16792	3.77198	1.36859e-05
GOTERM_BP_ALL	GO:0006915~apoptotic process	38	27.3381	1.47157e-08	TRAF1, IER3, CCL3, LDHA, CYP1B1, PTGS2, SRC, ADA, CD44, SQSTM1, MAP3K8, ILK, FCER1G, IL1B, THBS1, IL1A, CFLAR, IL2RA, LYN, LGALS3, HCK, ITGA1, IDO1, BIRC3, ANXA5, PARK7, FLNA, SOD2, CTSL, SERPINB9, EPB41L3, INHBA, LAMP3, BNIP3L, SERPINB2, IL12B, CTSH, ADAR	134	1747	16792	2.72576	2.74147e-05
GOTERM_BP_ALL	GO:0043066~negative regulation of apoptotic process	25	17.9856	2.42286e-08	IER3, CFLAR, LGALS3, HCK, IDO1, BIRC3, ANXA5, FLNA, SRC, ADA, PARK7, SOD2, SERPINB9, LAMP3, CD44, SQSTM1, BNIP3L, ILK, SERPINB2, IL1B, FCER1G, THBS1, CTSH, IL1A, ADAR	134	818	16792	3.82987	4.51367e-05
GOTERM_BP_ALL	GO:0043069~negative regulation of programmed cell death	25	17.9856	3.12271e-08	IER3, CFLAR, LGALS3, HCK, IDO1, BIRC3, ANXA5, FLNA, SRC, ADA, PARK7, SOD2, SERPINB9, LAMP3, CD44, SQSTM1, BNIP3L, ILK, SERPINB2, IL1B, FCER1G, THBS1, CTSH, IL1A, ADAR	134	829	16792	3.77905	5.81745e-05
Annotation Cluster 5	Enrichment Score: 7,206975213742266
Category	Term	Count	%	P-value	Genes	List Total	Pop Hits	Pop Total	Fold Enrichment	FDR
GOTERM_BP_ALL	GO:0006952~defense response	49	35.2518	6.71246e-18	PTGS2, PRDX1, CD44, CCL3L1, IL1B, SERPINA1, PIK3AP1, IL1A, IRAK2, LYN, CHST2, HLA-C, HLA-E, CTSL, CD83, INHBA, SERPINB9, PLA2G7, CTSB, IL12B, KDM6B, CXCL1, IL36G, CCL3, C3, CXCL3, CXCL2, IFI30, CXCL8, CCL4, ADA, SRC, GCH1, CCL22, CCL20, FCER1G, THBS1, IL2RA, LGALS3, HCK, IL1RN, LGALS8, IDO1, BIRC3, PARK7, CYBA, BNIP3L, CD58, ADAR	134	1518	16792	4.04503	1.2505e-14
GOTERM_BP_ALL	GO:0006954~inflammatory response	30	21.5827	1.32766e-14	CXCL1, CCL3, IL36G, PTGS2, C3, CXCL3, CXCL2, CXCL8, CCL4, ADA, CCL22, CCL20, CCL3L1, FCER1G, IL1B, SERPINA1, THBS1, IL1A, IRAK2, IL2RA, LYN, HCK, IL1RN, CHST2, IDO1, PARK7, CYBA, PLA2G7, IL12B, KDM6B	134	637	16792	5.90173	2.48246e-11
GOTERM_BP_ALL	GO:0043207~response to external biotic stimulus	28	20.1439	2.81754e-10	CXCL1, CCL3, PTGS2, CXCL3, CXCL2, CXCL8, CCL4, SRC, GCH1, CCL22, CCL20, FCER1G, IL1B, ENO1, IRAK2, IL2RA, LYN, HCK, LGALS8, IDO1, BIRC3, HLA-E, SOD2, SERPINB9, CYBA, BNIP3L, IL12B, ADAR	134	829	16792	4.23254	5.24894e-07
GOTERM_BP_ALL	GO:0051707~response to other organism	28	20.1439	2.81754e-10	CXCL1, CCL3, PTGS2, CXCL3, CXCL2, CXCL8, CCL4, SRC, GCH1, CCL22, CCL20, FCER1G, IL1B, ENO1, IRAK2, IL2RA, LYN, HCK, LGALS8, IDO1, BIRC3, HLA-E, SOD2, SERPINB9, CYBA, BNIP3L, IL12B, ADAR	134	829	16792	4.23254	5.24894e-07
GOTERM_BP_ALL	GO:0031347~regulation of defense response	25	17.9856	5.81437e-10	CCL3, PTGS2, C3, CCL4, ADA, SRC, CCL3L1, FCER1G, IL1B, PIK3AP1, IRAK2, IL2RA, LYN, HCK, IDO1, HLA-E, BIRC3, PARK7, CTSL, CYBA, SERPINB9, PLA2G7, CTSB, IL12B, ADAR	134	676	16792	4.63437	1.08319e-06
GOTERM_BP_ALL	GO:0009607~response to biotic stimulus	28	20.1439	8.79213e-10	CXCL1, CCL3, PTGS2, CXCL3, CXCL2, CXCL8, CCL4, SRC, GCH1, CCL22, CCL20, FCER1G, IL1B, ENO1, IRAK2, IL2RA, LYN, HCK, LGALS8, IDO1, BIRC3, HLA-E, SOD2, SERPINB9, CYBA, BNIP3L, IL12B, ADAR	134	873	16792	4.01922	1.63793e-06
GOTERM_BP_ALL	GO:1901700~response to oxygen-containing compound	36	25.8993	1.87646e-09	CXCL1, CCL3, LDHA, ATP6V0E1, CYP1B1, AQP9, PTGS2, CXCL3, CXCL2, CXCL8, PRDX1, ATP6V0B, SRC, ADA, GCH1, PKM, CCL20, IL1B, MSN, THBS1, HBB, IRAK2, LYN, PSAP, HCK, IDO1, PARK7, SOD2, CYBA, INHBA, TXN, RAP1B, IL12B, RAB10, CTSH, KDM6B	134	1466	16792	3.07727	3.49575e-06
GOTERM_BP_ALL	GO:0009605~response to external stimulus	43	30.9353	4.00708e-09	CXCL1, CCL3, LDHA, PTGS2, C3, CXCL3, CXCL2, CXCL8, CCL4, SRC, ADA, GCH1, PKM, CCL22, RAC2, CCL20, CCL3L1, IL1B, FCER1G, PIK3AP1, THBS1, ENO1, IRAK2, IL2RA, LYN, LGALS3, HCK, ITGA1, LGALS8, IDO1, HLA-E, BIRC3, PARK7, ANXA2, SOD2, SERPINB9, CYBA, ID2, BNIP3L, PLA2G7, SERPINB2, IL12B, ADAR	134	2073	16792	2.59936	7.465e-06
GOTERM_BP_ALL	GO:0032496~response to lipopolysaccharide	16	11.5108	1.69877e-08	CXCL1, IRAK2, CCL3, LYN, PTGS2, HCK, CXCL3, CXCL2, CXCL8, IDO1, SRC, SOD2, GCH1, CCL20, IL1B, IL12B	134	302	16792	6.63912	3.16472e-05
GOTERM_BP_ALL	GO:0002237~response to molecule of bacterial origin	16	11.5108	3.10243e-08	CXCL1, IRAK2, CCL3, LYN, PTGS2, HCK, CXCL3, CXCL2, CXCL8, IDO1, SRC, SOD2, GCH1, CCL20, IL1B, IL12B	134	316	16792	6.34498	5.77968e-05
GOTERM_BP_ALL	GO:0009617~response to bacterium	20	14.3885	5.69672e-08	IRAK2, CXCL1, CCL3, LYN, PTGS2, HCK, CXCL3, CXCL2, CXCL8, IDO1, HLA-E, SRC, SOD2, GCH1, SERPINB9, CYBA, CCL20, IL1B, FCER1G, IL12B	134	544	16792	4.60711	0.000106127
GOTERM_BP_ALL	GO:0051704~multi-organism process	43	30.9353	1.38152e-07	CXCL1, CCL3, PTGS2, CXCL3, VIM, CXCL2, CXCL8, ANPEP, CCL4, SRC, ADA, GCH1, PFN1, CCL22, CCL20, SQSTM1, FCER1G, IL1B, IL2RG, PABPC1, ENO1, PILRA, IRAK2, CFLAR, CTBP1, IL2RA, LYN, HCK, LGALS8, HLA-C, IDO1, HLA-E, BIRC3, PARK7, SOD2, SERPINB9, CYBA, INHBA, LAMP3, BNIP3L, IL12B, CTSB, ADAR	134	2341	16792	2.30178	0.00025737
GOTERM_BP_ALL	GO:0033993~response to lipid	23	16.5468	1.03909e-06	IRAK2, CXCL1, CCL3, LYN, PTGS2, HCK, CXCL3, IL1RN, CXCL2, CXCL8, IDO1, SRC, PARK7, SOD2, GCH1, INHBA, CYBA, CCL20, IL1B, IL12B, MSN, THBS1, CTSH	134	860	16792	3.35141	0.00193577
GOTERM_BP_ALL	GO:0071222~cellular response to lipopolysaccharide	9	6.47482	2.44759e-05	IRAK2, CCL3, LYN, CCL20, HCK, CXCL8, IL1B, IL12B, SRC	134	149	16792	7.56927	0.0455876
Annotation Cluster 6	Enrichment Score: 6,274010684803751
Category	Term	Count	%	P-value	Genes	List Total	Pop Hits	Pop Total	Fold Enrichment	FDR
GOTERM_BP_ALL	GO:0042060~wound healing	21	15.1079	9.80735e-09	ACTB, CFLAR, LYN, MYH9, ANXA5, FLNA, SRC, ANXA2, ACTG1, PKM, RAC2, CCL20, ILK, SERPINB2, FCER1G, SERPINA1, THBS1, HBB, TFPI2, IL1A, LCP1	134	542	16792	4.85532	1.82706e-05
GOTERM_BP_ALL	GO:0009611~response to wounding	22	15.8273	3.93137e-08	ACTB, CFLAR, LYN, MYH9, ANXA5, FLNA, SRC, ANXA2, SOD2, ACTG1, PKM, RAC2, CCL20, ILK, SERPINB2, FCER1G, SERPINA1, THBS1, HBB, TFPI2, IL1A, LCP1	134	649	16792	4.24791	7.32394e-05
GOTERM_BP_ALL	GO:0007596~blood coagulation	16	11.5108	8.76536e-08	ACTB, LYN, ANXA5, MYH9, FLNA, SRC, ANXA2, ACTG1, RAC2, ILK, SERPINB2, FCER1G, SERPINA1, THBS1, TFPI2, HBB	134	342	16792	5.86262	0.000163294
GOTERM_BP_ALL	GO:0007599~hemostasis	16	11.5108	1.58628e-07	ACTB, LYN, ANXA5, MYH9, FLNA, SRC, ANXA2, ACTG1, RAC2, ILK, SERPINB2, FCER1G, SERPINA1, THBS1, TFPI2, HBB	134	358	16792	5.6006	0.000295515
GOTERM_BP_ALL	GO:0050817~coagulation	16	11.5108	1.58628e-07	ACTB, LYN, ANXA5, MYH9, FLNA, SRC, ANXA2, ACTG1, RAC2, ILK, SERPINB2, FCER1G, SERPINA1, THBS1, TFPI2, HBB	134	358	16792	5.6006	0.000295515
GOTERM_BP_ALL	GO:0050878~regulation of body fluid levels	18	12.9496	4.79888e-07	ACTB, LYN, MYH9, ANXA5, ADA, SRC, FLNA, ANXA2, ACTG1, CYBA, RAC2, ILK, SERPINB2, FCER1G, SERPINA1, THBS1, TFPI2, HBB	134	503	16792	4.48438	0.000894004
GOTERM_BP_ALL	GO:0030168~platelet activation	10	7.19424	5.40143e-06	ACTB, ACTG1, RAC2, LYN, ILK, FCER1G, MYH9, HBB, FLNA, SRC	134	161	16792	7.78344	0.0100621
Annotation Cluster 7	Enrichment Score: 5,7519169223088475
Category	Term	Count	%	P-value	Genes	List Total	Pop Hits	Pop Total	Fold Enrichment	FDR
GOTERM_BP_ALL	GO:0002684~positive regulation of immune system process	37	26.6187	1.947e-15	CXCL1, CCL3, C3, CXCL3, CXCL2, CXCL8, CCL4, SRC, ADA, ACTR3, ACTG1, RAC2, CCL20, MAP3K8, FCER1G, IL1B, PIK3AP1, THBS1, IL1A, ACTB, IRAK2, IL2RA, LYN, LGALS3, HCK, IDO1, BIRC3, HLA-E, CTSL, INHBA, CD83, CYBA, ID2, PLA2G7, FCGR2A, IL12B, CTSB	134	960	16792	4.82979	3.71925e-12
GOTERM_BP_ALL	GO:0031349~positive regulation of defense response	20	14.3885	4.13431e-10	IRAK2, CCL3, LYN, PTGS2, C3, HCK, IDO1, BIRC3, HLA-E, CCL4, SRC, CTSL, CYBA, CCL3L1, PLA2G7, IL1B, FCER1G, PIK3AP1, IL12B, CTSB	134	402	16792	6.2345	7.70202e-07
GOTERM_BP_ALL	GO:0031347~regulation of defense response	25	17.9856	5.81437e-10	CCL3, PTGS2, C3, CCL4, ADA, SRC, CCL3L1, FCER1G, IL1B, PIK3AP1, IRAK2, IL2RA, LYN, HCK, IDO1, HLA-E, BIRC3, PARK7, CTSL, CYBA, SERPINB9, PLA2G7, CTSB, IL12B, ADAR	134	676	16792	4.63437	1.08319e-06
GOTERM_BP_ALL	GO:0050776~regulation of immune response	28	20.1439	2.27064e-09	C3, ADA, SRC, ACTR3, ACTG1, RAC2, FCER1G, IL1B, PIK3AP1, ACTB, IRAK2, IL2RA, LGALS3, LYN, HCK, SPPL2A, HLA-C, IDO1, BIRC3, HLA-E, CTSL, CYBA, SERPINB9, FCGR2A, CTSB, IL12B, CTSH, ADAR	134	912	16792	3.84734	4.2301e-06
GOTERM_BP_ALL	GO:0050778~positive regulation of immune response	21	15.1079	4.35171e-07	ACTB, IRAK2, LGALS3, LYN, C3, HCK, IDO1, BIRC3, HLA-E, ADA, SRC, ACTG1, ACTR3, CTSL, CYBA, IL1B, FCER1G, PIK3AP1, FCGR2A, IL12B, CTSB	134	684	16792	3.84734	0.000810699
GOTERM_BP_ALL	GO:0002764~immune response-regulating signaling pathway	17	12.2302	4.70429e-06	ACTB, IRAK2, LGALS3, LYN, HCK, BIRC3, ADA, SRC, ACTG1, ACTR3, CTSL, CYBA, FCER1G, PIK3AP1, FCGR2A, CTSB, CTSH	134	531	16792	4.01192	0.0087635
GOTERM_BP_ALL	GO:0045088~regulation of innate immune response	14	10.0719	5.7278e-06	IRAK2, LYN, HCK, BIRC3, HLA-E, SRC, CTSL, SERPINB9, CYBA, FCER1G, PIK3AP1, CTSB, IL12B, ADAR	134	360	16792	4.8733	0.0106701
GOTERM_BP_ALL	GO:0002253~activation of immune response	17	12.2302	7.32997e-06	ACTB, IRAK2, LGALS3, LYN, C3, HCK, BIRC3, ADA, SRC, ACTG1, ACTR3, CTSL, CYBA, FCER1G, PIK3AP1, FCGR2A, CTSB	134	550	16792	3.87332	0.0136545
GOTERM_BP_ALL	GO:0002757~immune response-activating signal transduction	16	11.5108	9.56839e-06	ACTB, IRAK2, LGALS3, LYN, HCK, BIRC3, ADA, SRC, ACTG1, ACTR3, CTSL, CYBA, FCER1G, PIK3AP1, FCGR2A, CTSB	134	498	16792	4.02613	0.0178239
GOTERM_BP_ALL	GO:0045089~positive regulation of innate immune response	12	8.63309	2.09918e-05	IRAK2, CTSL, CYBA, LYN, HCK, FCER1G, PIK3AP1, IL12B, CTSB, BIRC3, HLA-E, SRC	134	292	16792	5.14987	0.0390995
Annotation Cluster 8	Enrichment Score: 5,2162074200837445
Category	Term	Count	%	P-value	Genes	List Total	Pop Hits	Pop Total	Fold Enrichment	FDR
GOTERM_BP_ALL	GO:0048584~positive regulation of response to stimulus	50	35.9712	1.53662e-13	PTGS2, ACTG1, ACTR3, CD44, CCL3L1, MAP3K8, ILK, IL1B, PIK3AP1, IL1A, IRAK2, LYN, HLA-E, FLNA, CTSL, INHBA, TXN, NPTN, PLA2G7, CTSB, IL12B, CTSH, CXCL1, CCL3, CYP1B1, C3, CXCL3, CXCL2, CXCL8, CCL4, SRC, ADA, CCL22, RAC2, CCL20, FCER1G, THBS1, ACTB, CFLAR, LGALS3, PSAP, HCK, ITGA1, IDO1, BIRC3, PARK7, DUSP5, CYBA, RAP1B, FCGR2A	134	2030	16792	3.08654	2.86249e-10
GOTERM_BP_ALL	GO:0048583~regulation of response to stimulus	65	46.7626	1.12426e-11	IER3, PTGS2, PRDX1, ACTG1, ACTR3, CD44, CCL3L1, MAP3K8, ILK, DNAJC7, IL1B, PIK3AP1, IL1A, IRAK2, LYN, HLA-C, HLA-E, FLNA, SERPINB9, CTSL, INHBA, TXN, SERPINB2, NPTN, PLA2G7, IL12B, CTSB, CTSH, TRAF1, CXCL1, CCL3, CYP1B1, C3, CXCL3, CXCL2, CXCL8, CCL4, ADA, SRC, GCH1, CCL22, RAC2, CCL20, SQSTM1, FCER1G, THBS1, ACTB, CFLAR, IL2RA, LGALS3, PSAP, HCK, IL1RN, ITGA1, SPPL2A, IDO1, BIRC3, PARK7, ANXA2, …	134	3636	16792	2.2402	2.09446e-08
GOTERM_BP_ALL	GO:0050790~regulation of catalytic activity	50	35.9712	4.02934e-11	CD44, CCL3L1, ILK, MAP3K8, DNAJC7, IL1B, H2AFY, SERPINA1, TFPI2, IRAK2, LYN, ANXA2P2, SERPINB9, SEC61B, SERPINB6, TXN, SERPINB2, CSTB, SERPINB1, CTSB, IL12B, CTSH, CXCL1, CCL3, C3, ASAP1, CCL4, SRC, GCH1, PFN1, CCL22, RAC2, CCL20, IL2RG, THBS1, CFLAR, IL2RA, PSAP, ITGA1, ANXA5, BIRC3, PARK7, ANXA2, SOD2, SH3BP5, DUSP5, CYBA, FNBP1, LAMP3, ADAR	134	2357	16792	2.65832	7.50645e-08
GOTERM_BP_ALL	GO:0065009~regulation of molecular function	55	39.5683	1.04034e-10	CD44, CCL3L1, MAP3K8, ILK, DNAJC7, IL1B, H2AFY, SERPINA1, TFPI2, IRAK2, LYN, FLNA, ANXA2P2, SERPINB9, SEC61B, SERPINB6, TXN, SERPINB2, CSTB, SERPINB1, IL12B, CTSB, CTSH, CXCL1, TRAF1, CCL3, CYP1B1, C3, ASAP1, CCL4, SRC, GCH1, PFN1, CCL22, RAC2, CCL20, IL2RG, THBS1, CFLAR, IL2RA, PSAP, HCK, ITGA1, ANXA5, BIRC3, PARK7, ANXA2, SOD2, SH3BP5, DUSP5, CYBA, FNBP1, LAMP3, ID2, ADAR	134	2863	16792	2.40735	1.93811e-07
GOTERM_BP_ALL	GO:0048519~negative regulation of biological process	72	51.7986	2.47774e-10	IER3, PTGS2, CD44, CCL3L1, ILK, CREG1, INSIG1, IL1B, H2AFY, SERPINA1, PIK3AP1, TFPI2, IL1A, IRAK2, CTBP1, LYN, HNRNPA2B1, HLA-E, MYH9, FLNA, SERPINB9, INHBA, CD83, UXT, EIF4G2, SERPINB6, TXN, SERPINB2, CSTB, SERPINB1, IL12B, EMP3, CTSH, CXCL1, CCL3, CYP1B1, C3, VIM, IFI30, ASAP1, CXCL8, CCL4, ADA, SRC, PFN1, SQSTM1, FCER1G, PABPC1, THBS1, ENO1, CFLAR, IL2RA, LGALS3, PSAP, HCK, IL1RN, ITGA1, IDO1,…	134	4623	16792	1.95167	4.61591e-07
GOTERM_BP_ALL	GO:1902533~positive regulation of intracellular signal transduction	29	20.8633	5.13469e-10	CCL3, CYP1B1, PTGS2, CCL4, ADA, SRC, CCL22, CD44, CCL20, CCL3L1, MAP3K8, ILK, IL1B, PIK3AP1, THBS1, IL1A, IRAK2, CFLAR, LYN, PSAP, ITGA1, BIRC3, FLNA, PARK7, DUSP5, TXN, NPTN, RAP1B, IL12B	134	915	16792	3.97168	9.56567e-07
GOTERM_BP_ALL	GO:0048523~negative regulation of cellular process	68	48.9209	7.17533e-10	IER3, PTGS2, CD44, CCL3L1, ILK, CREG1, INSIG1, IL1B, H2AFY, SERPINA1, PIK3AP1, TFPI2, IL1A, CTBP1, LYN, HNRNPA2B1, MYH9, FLNA, SERPINB9, INHBA, UXT, EIF4G2, SERPINB6, TXN, SERPINB2, CSTB, SERPINB1, IL12B, EMP3, CTSH, CXCL1, CCL3, CYP1B1, C3, VIM, IFI30, ASAP1, CXCL8, CCL4, ADA, SRC, PFN1, SQSTM1, FCER1G, PABPC1, THBS1, ENO1, CFLAR, IL2RA, LGALS3, PSAP, HCK, IL1RN, ITGA1, IDO1, BIRC3, ANXA5, PARK7…	134	4300	16792	1.9817	1.33673e-06
GOTERM_BP_ALL	GO:0032268~regulation of cellular protein metabolic process	47	33.8129	1.49601e-09	CCL3, C3, CCL4, PRDX1, SRC, CCL22, RAC2, CD44, CCL20, CCL3L1, SQSTM1, MAP3K8, ILK, IL1B, H2AFY, SERPINA1, PABPC1, MSN, THBS1, TFPI2, IL1A, IRAK2, CTBP1, LYN, PSAP, HNRNPA2B1, ITGA1, MYH9, BIRC3, PARK7, ANXA2, SH3BP5, DUSP5, SERPINB9, EIF4G2, INHBA, LAMP3, SERPINB6, TXN, CSTB, NPTN, SERPINB2, SERPINB1, RAP1B, IL12B, CTSH, ADAR	134	2346	16792	2.51054	2.787e-06
GOTERM_BP_ALL	GO:0051246~regulation of protein metabolic process	48	34.5324	4.28255e-09	CCL3, C3, CCL4, PRDX1, SRC, CCL22, RAC2, CD44, CCL20, CCL3L1, SQSTM1, MAP3K8, ILK, IL1B, H2AFY, SERPINA1, PABPC1, MSN, THBS1, TFPI2, IL1A, IRAK2, CTBP1, LYN, PSAP, HNRNPA2B1, ITGA1, MYH9, BIRC3, PARK7, FLNA, ANXA2, SH3BP5, DUSP5, SERPINB9, EIF4G2, INHBA, LAMP3, SERPINB6, TXN, NPTN, CSTB, SERPINB2, SERPINB1, RAP1B, IL12B, CTSH, ADAR	134	2512	16792	2.39452	7.97819e-06
GOTERM_BP_ALL	GO:0016310~phosphorylation	44	31.6547	1.07301e-08	ALDOA, CCL3, LDHA, C3, CCL4, PRDX1, SRC, CKB, PKM, TPI1, UQCR10, CCL22, RAC2, CD44, CCL20, CCL3L1, SQSTM1, MAP3K8, ILK, H2AFY, IL1B, IL2RG, THBS1, IL1A, EDARADD, ENO1, IRAK2, CTBP1, IL2RA, LYN, PSAP, HCK, ITGA1, PARK7, ANXA2, SH3BP5, DUSP5, INHBA, TXN, NPTN, RAP1B, IL12B, CTSH, ADAR	134	2229	16792	2.47366	1.99896e-05
GOTERM_BP_ALL	GO:0001934~positive regulation of protein phosphorylation	26	18.705	2.78412e-08	IRAK2, CCL3, LYN, PSAP, C3, ITGA1, CCL4, SRC, PARK7, ANXA2, DUSP5, INHBA, CCL22, CD44, CCL20, CCL3L1, SQSTM1, MAP3K8, TXN, ILK, NPTN, IL1B, RAP1B, IL12B, THBS1, IL1A	134	890	16792	3.66084	5.18668e-05
GOTERM_BP_ALL	GO:0032270~positive regulation of cellular protein metabolic process	33	23.741	4.39768e-08	CCL3, C3, CCL4, SRC, CCL22, CD44, CCL20, CCL3L1, SQSTM1, MAP3K8, ILK, IL1B, MSN, PABPC1, THBS1, IL1A, IRAK2, CTBP1, LYN, PSAP, ITGA1, MYH9, BIRC3, PARK7, ANXA2, DUSP5, INHBA, EIF4G2, TXN, NPTN, RAP1B, IL12B, CTSH	134	1420	16792	2.91221	8.19267e-05
GOTERM_BP_ALL	GO:0009967~positive regulation of signal transduction	33	23.741	5.01496e-08	CCL3, CYP1B1, PTGS2, C3, CCL4, ADA, SRC, CCL22, CD44, CCL20, CCL3L1, MAP3K8, ILK, IL1B, PIK3AP1, THBS1, IL1A, IRAK2, CFLAR, LYN, PSAP, ITGA1, BIRC3, FLNA, PARK7, DUSP5, INHBA, CYBA, TXN, NPTN, RAP1B, IL12B, CTSH	134	1428	16792	2.8959	9.34262e-05
GOTERM_BP_ALL	GO:0007165~signal transduction	77	55.3957	6.04992e-08	IER3, ATP6V0E1, PTGS2, PRDX1, ACTR3, ACTG1, CD44, CCL3L1, MAP3K8, ILK, INSIG1, IL1B, PIK3AP1, IL1A, EDARADD, PILRA, IRAK2, LYN, HLA-C, HLA-E, MYH9, FLNA, INHBA, CD83, CTSL, SEC61B, TXN, NPTN, ARL8B, IL12B, CTSB, RAB10, CTSH, LCP1, TRAF1, CXCL1, CCL3, IL36G, CYP1B1, C3, CXCL3, VIM, CXCL2, IFI30, CXCL8, CCL4, ADA, SRC, ATP6V0B, PFN1, CCL22, CCL20, RAC2, SQSTM1, FCER1G, IL2RG, THBS1, ACTB, CFLAR, IL…	134	5775	16792	1.67085	0.000112707
GOTERM_BP_ALL	GO:0042327~positive regulation of phosphorylation	26	18.705	6.82309e-08	IRAK2, CCL3, LYN, PSAP, C3, ITGA1, CCL4, SRC, PARK7, ANXA2, DUSP5, INHBA, CCL22, CD44, CCL20, CCL3L1, SQSTM1, MAP3K8, TXN, ILK, NPTN, IL1B, RAP1B, IL12B, THBS1, IL1A	134	932	16792	3.49587	0.000127111
GOTERM_BP_ALL	GO:0001932~regulation of protein phosphorylation	31	22.3022	7.65744e-08	CCL3, C3, CCL4, PRDX1, SRC, CCL22, RAC2, CD44, CCL20, SQSTM1, CCL3L1, MAP3K8, ILK, H2AFY, IL1B, THBS1, IL1A, IRAK2, LYN, PSAP, ITGA1, PARK7, ANXA2, SH3BP5, DUSP5, INHBA, TXN, NPTN, RAP1B, IL12B, ADAR	134	1300	16792	2.98824	0.000142654
GOTERM_BP_ALL	GO:0023056~positive regulation of signaling	34	24.4604	1.20712e-07	CCL3, CYP1B1, PTGS2, C3, CCL4, ADA, SRC, CCL22, CD44, CCL20, CCL3L1, MAP3K8, ILK, IL1B, PIK3AP1, THBS1, IL1A, IRAK2, CFLAR, LYN, PSAP, ITGA1, BIRC3, FLNA, PARK7, ANXA2, DUSP5, INHBA, CYBA, TXN, NPTN, RAP1B, IL12B, CTSH	134	1563	16792	2.72595	0.00022488
GOTERM_BP_ALL	GO:0048522~positive regulation of cellular process	67	48.2014	1.39115e-07	LDHA, PTGS2, ACTR3, CD44, CCL3L1, MAP3K8, ILK, INSIG1, IL1B, H2AFY, PIK3AP1, MSN, IL1A, IRAK2, CTBP1, LYN, HLA-E, MYH9, FLNA, INHBA, EIF4G2, CD83, TXN, NPTN, PLA2G7, IL12B, CTSH, LCP1, KDM6B, CXCL1, CCL3, CYP1B1, C3, CXCL3, CXCL2, CXCL8, CCL4, ADA, SRC, PFN1, CCL22, CCL20, RAC2, SQSTM1, FCER1G, PABPC1, THBS1, HBB, CFLAR, IL2RA, LGALS3, PSAP, HCK, ITGA1, IDO1, BIRC3, PARK7, ANXA2, SOD2, DUSP5, CYB…	134	4744	16792	1.76981	0.000259165
GOTERM_BP_ALL	GO:0051247~positive regulation of protein metabolic process	33	23.741	1.76397e-07	CCL3, C3, CCL4, SRC, CCL22, CD44, CCL20, CCL3L1, SQSTM1, MAP3K8, ILK, IL1B, MSN, PABPC1, THBS1, IL1A, IRAK2, CTBP1, LYN, PSAP, ITGA1, MYH9, BIRC3, PARK7, ANXA2, DUSP5, INHBA, EIF4G2, TXN, NPTN, RAP1B, IL12B, CTSH	134	1508	16792	2.74227	0.000328618
GOTERM_BP_ALL	GO:0031401~positive regulation of protein modification process	28	20.1439	2.4773e-07	CCL3, C3, CCL4, SRC, CCL22, CD44, CCL20, SQSTM1, CCL3L1, ILK, MAP3K8, IL1B, THBS1, IL1A, IRAK2, CTBP1, LYN, PSAP, ITGA1, BIRC3, PARK7, ANXA2, DUSP5, INHBA, TXN, NPTN, RAP1B, IL12B	134	1143	16792	3.0698	0.000461508
GOTERM_BP_ALL	GO:0043410~positive regulation of MAPK cascade	18	12.9496	2.88168e-07	IRAK2, CCL3, PSAP, ITGA1, CCL4, SRC, DUSP5, CCL22, CD44, CCL20, CCL3L1, MAP3K8, ILK, NPTN, IL1B, RAP1B, THBS1, IL1A	134	485	16792	4.65081	0.000536843
GOTERM_BP_ALL	GO:1902531~regulation of intracellular signal transduction	35	25.1799	3.25763e-07	IER3, CCL3, CYP1B1, PTGS2, CCL4, PRDX1, SRC, ADA, CCL22, RAC2, CD44, CCL20, CCL3L1, SQSTM1, MAP3K8, ILK, IL1B, PIK3AP1, THBS1, IL1A, IRAK2, CFLAR, LYN, PSAP, ITGA1, BIRC3, PARK7, FLNA, SOD2, DUSP5, INHBA, TXN, NPTN, RAP1B, IL12B	134	1714	16792	2.55891	0.000606879
GOTERM_BP_ALL	GO:0042325~regulation of phosphorylation	31	22.3022	3.44083e-07	CCL3, C3, CCL4, PRDX1, SRC, CCL22, RAC2, CD44, CCL20, SQSTM1, CCL3L1, MAP3K8, ILK, H2AFY, IL1B, THBS1, IL1A, IRAK2, LYN, PSAP, ITGA1, PARK7, ANXA2, SH3BP5, DUSP5, INHBA, TXN, NPTN, RAP1B, IL12B, ADAR	134	1393	16792	2.78874	0.000641007
GOTERM_BP_ALL	GO:0010647~positive regulation of cell communication	33	23.741	3.53239e-07	CCL3, CYP1B1, PTGS2, C3, CCL4, ADA, SRC, CCL22, CD44, CCL20, CCL3L1, MAP3K8, ILK, IL1B, PIK3AP1, THBS1, IL1A, IRAK2, CFLAR, LYN, PSAP, ITGA1, BIRC3, FLNA, PARK7, DUSP5, INHBA, CYBA, TXN, NPTN, RAP1B, IL12B, CTSH	134	1555	16792	2.65938	0.000658065
GOTERM_BP_ALL	GO:0043408~regulation of MAPK cascade	21	15.1079	3.78663e-07	IRAK2, CCL3, LYN, PSAP, ITGA1, CCL4, PRDX1, SRC, DUSP5, INHBA, CCL22, CD44, CCL20, CCL3L1, MAP3K8, ILK, NPTN, IL1B, RAP1B, THBS1, IL1A	134	678	16792	3.88139	0.000705429
GOTERM_BP_ALL	GO:0045937~positive regulation of phosphate metabolic process	26	18.705	6.36477e-07	IRAK2, CCL3, LYN, PSAP, C3, ITGA1, CCL4, SRC, PARK7, ANXA2, DUSP5, INHBA, CCL22, CD44, CCL20, CCL3L1, SQSTM1, MAP3K8, TXN, ILK, NPTN, IL1B, RAP1B, IL12B, THBS1, IL1A	134	1049	16792	3.10596	0.00118572
GOTERM_BP_ALL	GO:0010562~positive regulation of phosphorus metabolic process	26	18.705	6.36477e-07	IRAK2, CCL3, LYN, PSAP, C3, ITGA1, CCL4, SRC, PARK7, ANXA2, DUSP5, INHBA, CCL22, CD44, CCL20, CCL3L1, SQSTM1, MAP3K8, TXN, ILK, NPTN, IL1B, RAP1B, IL12B, THBS1, IL1A	134	1049	16792	3.10596	0.00118572
GOTERM_BP_ALL	GO:0006468~protein phosphorylation	36	25.8993	6.60662e-07	CCL3, C3, CCL4, PRDX1, SRC, CCL22, RAC2, CD44, CCL20, CCL3L1, SQSTM1, MAP3K8, ILK, H2AFY, IL1B, IL2RG, THBS1, IL1A, IRAK2, CTBP1, IL2RA, LYN, PSAP, HCK, ITGA1, PARK7, ANXA2, SH3BP5, DUSP5, INHBA, TXN, NPTN, RAP1B, IL12B, CTSH, ADAR	134	1852	16792	2.4359	0.00123077
GOTERM_BP_ALL	GO:0000165~MAPK cascade	23	16.5468	7.15781e-07	IRAK2, CCL3, IL2RA, LYN, PSAP, ITGA1, CCL4, PRDX1, SRC, DUSP5, CCL22, CD44, CCL20, CCL3L1, MAP3K8, ILK, NPTN, IL1B, IL2RG, RAP1B, THBS1, CTSH, IL1A	134	841	16792	3.42712	0.00133346
GOTERM_BP_ALL	GO:0006796~phosphate-containing compound metabolic process	49	35.2518	9.28811e-07	LDHA, SGPP2, PRDX1, CKB, PKM, UQCR10, CD44, CCL3L1, GPX4, ILK, MAP3K8, H2AFY, IL1B, IL1A, EDARADD, IRAK2, CTBP1, LYN, INHBA, TXN, NPTN, PLA2G7, IL12B, CTSH, ALDOA, CCL3, C3, CCL4, ADA, SRC, GCH1, CCL22, TPI1, CCL20, RAC2, SQSTM1, IL2RG, THBS1, ENO1, IL2RA, PSAP, HCK, ITGA1, PARK7, ANXA2, SH3BP5, DUSP5, RAP1B, ADAR	134	3083	16792	1.99168	0.00173032
GOTERM_BP_ALL	GO:0006793~phosphorus metabolic process	49	35.2518	9.84428e-07	LDHA, SGPP2, PRDX1, CKB, PKM, UQCR10, CD44, CCL3L1, GPX4, ILK, MAP3K8, H2AFY, IL1B, IL1A, EDARADD, IRAK2, CTBP1, LYN, INHBA, TXN, NPTN, PLA2G7, IL12B, CTSH, ALDOA, CCL3, C3, CCL4, ADA, SRC, GCH1, CCL22, TPI1, CCL20, RAC2, SQSTM1, IL2RG, THBS1, ENO1, IL2RA, PSAP, HCK, ITGA1, PARK7, ANXA2, SH3BP5, DUSP5, RAP1B, ADAR	134	3089	16792	1.98781	0.00183393
GOTERM_BP_ALL	GO:0023014~signal transduction by protein phosphorylation	23	16.5468	1.43681e-06	IRAK2, CCL3, IL2RA, LYN, PSAP, ITGA1, CCL4, PRDX1, SRC, DUSP5, CCL22, CD44, CCL20, CCL3L1, MAP3K8, ILK, NPTN, IL1B, IL2RG, RAP1B, THBS1, CTSH, IL1A	134	877	16792	3.28644	0.00267667
GOTERM_BP_ALL	GO:0031399~regulation of protein modification process	33	23.741	1.5765e-06	CCL3, C3, CCL4, PRDX1, SRC, CCL22, RAC2, CD44, CCL20, CCL3L1, SQSTM1, MAP3K8, ILK, H2AFY, IL1B, THBS1, IL1A, IRAK2, CTBP1, LYN, PSAP, ITGA1, BIRC3, PARK7, ANXA2, SH3BP5, DUSP5, INHBA, TXN, NPTN, RAP1B, IL12B, ADAR	134	1664	16792	2.48518	0.00293691
GOTERM_BP_ALL	GO:0044710~single-organism metabolic process	58	41.7266	1.6023e-06	C15ORF48, LDHA, PTGS2, SGPP2, PRDX1, PKM, UQCR10, CD44, CCL3L1, GPX4, MAP3K8, ILK, CREG1, INSIG1, IL1B, IL1A, EDARADD, IRAK2, SQRDL, CTBP1, LYN, CTSL, SEC61B, TXN, NPTN, PLA2G7, CTSB, CTSH, KDM6B, ALDOA, CCL3, CYP1B1, C3, IFI30, CXCL8, CCL4, SRC, ADA, TPI1, CCL22, CCL20, FCER1G, IL2RG, THBS1, ENO1, IL2RA, MMADHC, PSAP, HCK, IL1RN, ITGA1, IDO1, PARK7, ANXA2, SOD2, DUSP5, CYBA, RAP1B	134	4063	16792	1.78887	0.00298496
GOTERM_BP_ALL	GO:0035556~intracellular signal transduction	44	31.6547	1.64099e-06	CXCL1, IER3, CCL3, CYP1B1, PTGS2, CXCL8, CCL4, PRDX1, SRC, ADA, CCL22, RAC2, CD44, CCL20, CCL3L1, SQSTM1, MAP3K8, ILK, IL1B, PIK3AP1, IL2RG, THBS1, IL1A, IRAK2, CFLAR, IL2RA, LYN, PSAP, ITGA1, BIRC3, PARK7, FLNA, SOD2, SH3BP5, DUSP5, INHBA, TXN, NPTN, RAP1B, ARL8B, IL12B, RAB10, CTSH, LCP1	134	2657	16792	2.07519	0.00305704
GOTERM_BP_ALL	GO:0009893~positive regulation of metabolic process	48	34.5324	1.77295e-06	CCL3, PTGS2, C3, VIM, CCL4, SRC, GCH1, PFN1, CCL22, CD44, CCL20, CCL3L1, SQSTM1, MAP3K8, ILK, INSIG1, IL1B, H2AFY, PABPC1, MSN, THBS1, HBB, IL1A, ACTB, IRAK2, CTBP1, LYN, PSAP, ITGA1, MYH9, BIRC3, PARK7, ANXA2, SOD2, DUSP5, SERPINB9, CYBA, EIF4G2, INHBA, LAMP3, ID2, TXN, NPTN, RAP1B, IL12B, CTSH, KDM6B, ADAR	134	3052	16792	1.97085	0.00330287
GOTERM_BP_ALL	GO:0009966~regulation of signal transduction	44	31.6547	3.32829e-06	TRAF1, IER3, CCL3, CYP1B1, PTGS2, C3, CXCL8, CCL4, PRDX1, SRC, ADA, CCL22, RAC2, CD44, CCL20, CCL3L1, SQSTM1, MAP3K8, ILK, IL1B, PIK3AP1, THBS1, IL1A, IRAK2, CFLAR, LYN, LGALS3, PSAP, IL1RN, ITGA1, BIRC3, PARK7, FLNA, ANXA2, SOD2, DUSP5, CYBA, INHBA, TXN, NPTN, RAP1B, IL12B, CTSH, ADAR	134	2728	16792	2.02118	0.00620026
GOTERM_BP_ALL	GO:0043085~positive regulation of catalytic activity	31	22.3022	3.59475e-06	CXCL1, CCL3, ASAP1, CCL4, SRC, GCH1, PFN1, CCL22, CD44, CCL20, CCL3L1, MAP3K8, ILK, DNAJC7, IL1B, IL2RG, THBS1, IRAK2, CFLAR, IL2RA, LYN, PSAP, ITGA1, PARK7, DUSP5, CYBA, FNBP1, SEC61B, TXN, IL12B, CTSH	134	1559	16792	2.4918	0.00669663
GOTERM_BP_ALL	GO:0019220~regulation of phosphate metabolic process	31	22.3022	6.85699e-06	CCL3, C3, CCL4, PRDX1, SRC, CCL22, RAC2, CD44, CCL20, SQSTM1, CCL3L1, MAP3K8, ILK, H2AFY, IL1B, THBS1, IL1A, IRAK2, LYN, PSAP, ITGA1, PARK7, ANXA2, SH3BP5, DUSP5, INHBA, TXN, NPTN, RAP1B, IL12B, ADAR	134	1610	16792	2.41287	0.0127735
GOTERM_BP_ALL	GO:0051174~regulation of phosphorus metabolic process	31	22.3022	6.94214e-06	CCL3, C3, CCL4, PRDX1, SRC, CCL22, RAC2, CD44, CCL20, SQSTM1, CCL3L1, MAP3K8, ILK, H2AFY, IL1B, THBS1, IL1A, IRAK2, LYN, PSAP, ITGA1, PARK7, ANXA2, SH3BP5, DUSP5, INHBA, TXN, NPTN, RAP1B, IL12B, ADAR	134	1611	16792	2.41137	0.0129321
GOTERM_BP_ALL	GO:0044093~positive regulation of molecular function	33	23.741	1.31189e-05	CXCL1, TRAF1, CCL3, ASAP1, CCL4, SRC, GCH1, PFN1, CCL22, CD44, CCL20, CCL3L1, MAP3K8, ILK, DNAJC7, IL1B, IL2RG, THBS1, IRAK2, CFLAR, IL2RA, LYN, PSAP, ITGA1, PARK7, ANXA2, DUSP5, CYBA, FNBP1, SEC61B, TXN, IL12B, CTSH	134	1840	16792	2.24747	0.024437
GOTERM_BP_ALL	GO:0010646~regulation of cell communication	45	32.3741	1.93454e-05	TRAF1, IER3, CCL3, CYP1B1, PTGS2, C3, CXCL8, CCL4, PRDX1, SRC, ADA, CCL22, RAC2, CD44, CCL20, CCL3L1, SQSTM1, MAP3K8, ILK, IL1B, PIK3AP1, THBS1, IL1A, IRAK2, CFLAR, LYN, LGALS3, PSAP, IL1RN, ITGA1, BIRC3, PARK7, FLNA, ANXA2, SOD2, DUSP5, CYBA, INHBA, TXN, NPTN, MARCKS, RAP1B, IL12B, CTSH, ADAR	134	3020	16792	1.86725	0.0360335
GOTERM_BP_ALL	GO:0070371~ERK1 and ERK2 cascade	11	7.91367	2.38189e-05	CCL22, CCL3, CD44, LYN, CCL20, CCL3L1, NPTN, RAP1B, CTSH, CCL4, SRC	134	243	16792	5.67262	0.0443642
GOTERM_BP_ALL	GO:0010604~positive regulation of macromolecule metabolic process	43	30.9353	2.62074e-05	CCL3, C3, VIM, CCL4, SRC, PFN1, CCL22, CD44, CCL20, CCL3L1, SQSTM1, MAP3K8, ILK, INSIG1, IL1B, H2AFY, PABPC1, MSN, THBS1, IL1A, ACTB, IRAK2, CTBP1, LYN, PSAP, ITGA1, MYH9, BIRC3, PARK7, ANXA2, DUSP5, SERPINB9, EIF4G2, INHBA, LAMP3, ID2, TXN, NPTN, RAP1B, IL12B, CTSH, KDM6B, ADAR	134	2856	16792	1.88672	0.0488118
Annotation Cluster 9	Enrichment Score: 4,927294744141625
Category	Term	Count	%	P-value	Genes	List Total	Pop Hits	Pop Total	Fold Enrichment	FDR
GOTERM_BP_ALL	GO:0008283~cell proliferation	36	25.8993	7.40917e-07	CXCL1, CYP1B1, PTGS2, CXCL8, IFI30, PRDX1, SRC, ADA, RAC2, CCL3L1, ILK, INSIG1, CREG1, IL1B, THBS1, IL1A, CFLAR, CTBP1, IL2RA, LYN, LGALS3, HCK, ITGA1, IDO1, HLA-E, ANXA2, SOD2, CYBA, INHBA, ID2, TXN, RAP1B, IL12B, RAB10, EMP3, CTSH	134	1861	16792	2.42412	0.00138028
GOTERM_BP_ALL	GO:0008285~negative regulation of cell proliferation	20	14.3885	8.96758e-07	CXCL1, CTBP1, IL2RA, CYP1B1, LYN, PTGS2, ITGA1, CXCL8, IFI30, IDO1, SOD2, INHBA, ID2, CCL3L1, ILK, IL1B, IL12B, THBS1, EMP3, IL1A	134	651	16792	3.84988	0.0016706
GOTERM_BP_ALL	GO:0042127~regulation of cell proliferation	32	23.0216	1.07523e-06	CXCL1, CYP1B1, PTGS2, CXCL3, CXCL2, CXCL8, IFI30, SRC, ADA, RAC2, CCL3L1, ILK, IL1B, THBS1, IL1A, CFLAR, CTBP1, IL2RA, LYN, LGALS3, HCK, ITGA1, IDO1, HLA-E, ANXA2, SOD2, INHBA, CYBA, ID2, IL12B, EMP3, CTSH	134	1552	16792	2.58378	0.00200308
Annotation Cluster 10	Enrichment Score: 4,782835085052763
Category	Term	Count	%	P-value	Genes	List Total	Pop Hits	Pop Total	Fold Enrichment	FDR
GOTERM_BP_ALL	GO:0010951~negative regulation of endopeptidase activity	14	10.0719	4.58938e-08	C3, BIRC3, PARK7, SRC, SERPINB9, LAMP3, SERPINB6, CD44, SERPINB2, CSTB, SERPINB1, SERPINA1, THBS1, TFPI2	134	235	16792	7.46548	8.5498e-05
GOTERM_BP_ALL	GO:0010466~negative regulation of peptidase activity	14	10.0719	8.22858e-08	C3, BIRC3, PARK7, SRC, SERPINB9, LAMP3, SERPINB6, CD44, SERPINB2, CSTB, SERPINB1, SERPINA1, THBS1, TFPI2	134	247	16792	7.10279	0.000153294
GOTERM_BP_ALL	GO:0044092~negative regulation of molecular function	28	20.1439	1.14662e-07	CYP1B1, C3, SRC, CD44, ILK, H2AFY, IL1B, SERPINA1, THBS1, TFPI2, IRAK2, LYN, BIRC3, ANXA5, FLNA, PARK7, ANXA2, ANXA2P2, SH3BP5, DUSP5, SERPINB9, LAMP3, ID2, SERPINB6, CSTB, SERPINB2, SERPINB1, ADAR	134	1100	16792	3.1898	0.000213609
GOTERM_BP_ALL	GO:0043086~negative regulation of catalytic activity	24	17.2662	1.68433e-07	LYN, C3, BIRC3, ANXA5, SRC, PARK7, ANXA2, ANXA2P2, SH3BP5, DUSP5, SERPINB9, LAMP3, CD44, SERPINB6, ILK, CSTB, SERPINB2, SERPINB1, H2AFY, IL1B, SERPINA1, THBS1, TFPI2, ADAR	134	839	16792	3.58465	0.000313782
GOTERM_BP_ALL	GO:0051248~negative regulation of protein metabolic process	26	18.705	6.36477e-07	C3, SRC, CD44, ILK, H2AFY, IL1B, SERPINA1, THBS1, TFPI2, CTBP1, LYN, HNRNPA2B1, BIRC3, FLNA, PARK7, ANXA2, SH3BP5, DUSP5, INHBA, SERPINB9, LAMP3, SERPINB6, CSTB, SERPINB2, SERPINB1, ADAR	134	1049	16792	3.10596	0.00118572
GOTERM_BP_ALL	GO:0045861~negative regulation of proteolysis	14	10.0719	1.41838e-06	C3, BIRC3, PARK7, SRC, SERPINB9, LAMP3, SERPINB6, CD44, SERPINB2, CSTB, SERPINB1, SERPINA1, THBS1, TFPI2	134	317	16792	5.53435	0.00264235
GOTERM_BP_ALL	GO:0052548~regulation of endopeptidase activity	15	10.7914	1.51317e-06	C3, BIRC3, PARK7, SRC, SERPINB9, LAMP3, SERPINB6, CD44, SERPINB2, CSTB, SERPINB1, SERPINA1, THBS1, CTSH, TFPI2	134	372	16792	5.05296	0.00281892
GOTERM_BP_ALL	GO:0032269~negative regulation of cellular protein metabolic process	24	17.2662	3.05246e-06	CTBP1, LYN, C3, HNRNPA2B1, BIRC3, PARK7, SRC, ANXA2, SH3BP5, DUSP5, SERPINB9, LAMP3, CD44, SERPINB6, ILK, CSTB, SERPINB2, SERPINB1, IL1B, H2AFY, SERPINA1, THBS1, TFPI2, ADAR	134	992	16792	3.03178	0.00568642
GOTERM_BP_ALL	GO:0052547~regulation of peptidase activity	15	10.7914	3.13946e-06	C3, BIRC3, PARK7, SRC, SERPINB9, LAMP3, SERPINB6, CD44, SERPINB2, CSTB, SERPINB1, SERPINA1, THBS1, CTSH, TFPI2	134	396	16792	4.74672	0.0058485
GOTERM_BP_ALL	GO:0051336~regulation of hydrolase activity	28	20.1439	5.08057e-06	CCL3, C3, ASAP1, CCL4, SRC, PFN1, CCL22, CD44, CCL20, CCL3L1, DNAJC7, IL2RG, SERPINA1, THBS1, TFPI2, IL2RA, ITGA1, BIRC3, PARK7, SERPINB9, FNBP1, LAMP3, SEC61B, SERPINB6, CSTB, SERPINB2, SERPINB1, CTSH	134	1337	16792	2.62437	0.00946443
GOTERM_BP_ALL	GO:0051346~negative regulation of hydrolase activity	14	10.0719	1.80922e-05	C3, BIRC3, PARK7, SRC, SERPINB9, LAMP3, SERPINB6, CD44, SERPINB2, CSTB, SERPINB1, SERPINA1, THBS1, TFPI2	134	401	16792	4.37503	0.0336995
Annotation Cluster 11	Enrichment Score: 4,167313813847877
Category	Term	Count	%	P-value	Genes	List Total	Pop Hits	Pop Total	Fold Enrichment	FDR
GOTERM_BP_ALL	GO:0034341~response to interferon-gamma	13	9.35252	5.63943e-09	CCL22, CCL3, CD44, CCL20, CCL3L1, HCK, CD58, IFI30, HLA-C, IL12B, HLA-E, CCL4, GCH1	134	161	16792	10.1185	1.0506e-05
GOTERM_BP_ALL	GO:0071346~cellular response to interferon-gamma	12	8.63309	9.85603e-09	CCL22, CCL3, CD44, CCL20, CCL3L1, HCK, CD58, IFI30, HLA-C, IL12B, HLA-E, CCL4	134	135	16792	11.139	1.83613e-05
GOTERM_BP_ALL	GO:0070555~response to interleukin-1	11	7.91367	2.33923e-08	IRAK2, CYBA, CCL22, CCL3, CCL20, CCL3L1, IL1RN, CXCL8, CCL4, SRC, IL1A	134	114	16792	12.0916	4.35786e-05
GOTERM_BP_ALL	GO:0070098~chemokine-mediated signaling pathway	9	6.47482	2.73065e-07	CXCL1, CCL22, CCL3, CCL20, CCL3L1, CXCL3, CXCL2, CXCL8, CCL4	134	82	16792	13.7539	0.000508706
GOTERM_BP_ALL	GO:0043410~positive regulation of MAPK cascade	18	12.9496	2.88168e-07	IRAK2, CCL3, PSAP, ITGA1, CCL4, SRC, DUSP5, CCL22, CD44, CCL20, CCL3L1, MAP3K8, ILK, NPTN, IL1B, RAP1B, THBS1, IL1A	134	485	16792	4.65081	0.000536843
GOTERM_BP_ALL	GO:0043408~regulation of MAPK cascade	21	15.1079	3.78663e-07	IRAK2, CCL3, LYN, PSAP, ITGA1, CCL4, PRDX1, SRC, DUSP5, INHBA, CCL22, CD44, CCL20, CCL3L1, MAP3K8, ILK, NPTN, IL1B, RAP1B, THBS1, IL1A	134	678	16792	3.88139	0.000705429
GOTERM_BP_ALL	GO:0071347~cellular response to interleukin-1	9	6.47482	4.73263e-07	IRAK2, CCL22, CCL3, CCL20, CCL3L1, IL1RN, CXCL8, CCL4, IL1A	134	88	16792	12.8161	0.000881663
GOTERM_BP_ALL	GO:0000165~MAPK cascade	23	16.5468	7.15781e-07	IRAK2, CCL3, IL2RA, LYN, PSAP, ITGA1, CCL4, PRDX1, SRC, DUSP5, CCL22, CD44, CCL20, CCL3L1, MAP3K8, ILK, NPTN, IL1B, IL2RG, RAP1B, THBS1, CTSH, IL1A	134	841	16792	3.42712	0.00133346
GOTERM_BP_ALL	GO:0034612~response to tumor necrosis factor	13	9.35252	1.2137e-06	CCL3, PTGS2, CXCL8, BIRC3, CCL4, GCH1, CYBA, CCL22, CCL20, CCL3L1, CD58, THBS1, EDARADD	134	263	16792	6.1942	0.00226105
GOTERM_BP_ALL	GO:0023014~signal transduction by protein phosphorylation	23	16.5468	1.43681e-06	IRAK2, CCL3, IL2RA, LYN, PSAP, ITGA1, CCL4, PRDX1, SRC, DUSP5, CCL22, CD44, CCL20, CCL3L1, MAP3K8, ILK, NPTN, IL1B, IL2RG, RAP1B, THBS1, CTSH, IL1A	134	877	16792	3.28644	0.00267667
GOTERM_BP_ALL	GO:0002548~monocyte chemotaxis	7	5.03597	8.5638e-06	CCL22, CCL3, LGALS3, CCL20, CCL3L1, PLA2G7, CCL4	134	61	16792	14.3802	0.0159527
GOTERM_BP_ALL	GO:0070371~ERK1 and ERK2 cascade	11	7.91367	2.38189e-05	CCL22, CCL3, CD44, LYN, CCL20, CCL3L1, NPTN, RAP1B, CTSH, CCL4, SRC	134	243	16792	5.67262	0.0443642
GOTERM_BP_ALL	GO:0071356~cellular response to tumor necrosis factor	11	7.91367	2.46717e-05	CYBA, CCL22, CCL3, CCL20, CCL3L1, CD58, CXCL8, THBS1, BIRC3, CCL4, EDARADD	134	244	16792	5.64938	0.0459522
Annotation Cluster 12	Enrichment Score: 3,6246822737040816
Category	Term	Count	%	P-value	Genes	List Total	Pop Hits	Pop Total	Fold Enrichment	FDR
GOTERM_BP_ALL	GO:0050776~regulation of immune response	28	20.1439	2.27064e-09	C3, ADA, SRC, ACTR3, ACTG1, RAC2, FCER1G, IL1B, PIK3AP1, ACTB, IRAK2, IL2RA, LGALS3, LYN, HCK, SPPL2A, HLA-C, IDO1, BIRC3, HLA-E, CTSL, CYBA, SERPINB9, FCGR2A, CTSB, IL12B, CTSH, ADAR	134	912	16792	3.84734	4.2301e-06
GOTERM_BP_ALL	GO:0050778~positive regulation of immune response	21	15.1079	4.35171e-07	ACTB, IRAK2, LGALS3, LYN, C3, HCK, IDO1, BIRC3, HLA-E, ADA, SRC, ACTG1, ACTR3, CTSL, CYBA, IL1B, FCER1G, PIK3AP1, FCGR2A, IL12B, CTSB	134	684	16792	3.84734	0.000810699
GOTERM_BP_ALL	GO:0006909~phagocytosis	13	9.35252	2.08623e-06	ACTB, ACTR3, ACTG1, CYBA, LYN, C3, HCK, FCER1G, IL1B, FCGR2A, THBS1, MYH9, SRC	134	277	16792	5.88114	0.00388647
GOTERM_BP_ALL	GO:0002764~immune response-regulating signaling pathway	17	12.2302	4.70429e-06	ACTB, IRAK2, LGALS3, LYN, HCK, BIRC3, ADA, SRC, ACTG1, ACTR3, CTSL, CYBA, FCER1G, PIK3AP1, FCGR2A, CTSB, CTSH	134	531	16792	4.01192	0.0087635
GOTERM_BP_ALL	GO:0045088~regulation of innate immune response	14	10.0719	5.7278e-06	IRAK2, LYN, HCK, BIRC3, HLA-E, SRC, CTSL, SERPINB9, CYBA, FCER1G, PIK3AP1, CTSB, IL12B, ADAR	134	360	16792	4.8733	0.0106701
GOTERM_BP_ALL	GO:0002253~activation of immune response	17	12.2302	7.32997e-06	ACTB, IRAK2, LGALS3, LYN, C3, HCK, BIRC3, ADA, SRC, ACTG1, ACTR3, CTSL, CYBA, FCER1G, PIK3AP1, FCGR2A, CTSB	134	550	16792	3.87332	0.0136545
GOTERM_BP_ALL	GO:0002757~immune response-activating signal transduction	16	11.5108	9.56839e-06	ACTB, IRAK2, LGALS3, LYN, HCK, BIRC3, ADA, SRC, ACTG1, ACTR3, CTSL, CYBA, FCER1G, PIK3AP1, FCGR2A, CTSB	134	498	16792	4.02613	0.0178239
GOTERM_BP_ALL	GO:0006897~endocytosis	18	12.9496	2.00655e-05	ACTB, LGALS3, LYN, C3, HCK, CXCL8, MYH9, SRC, ANXA2, ACTG1, ACTR3, CYBA, FNBP1, IL1B, FCER1G, FCGR2A, THBS1, HBB	134	665	16792	3.39194	0.0373745
GOTERM_BP_ALL	GO:0045089~positive regulation of innate immune response	12	8.63309	2.09918e-05	IRAK2, CTSL, CYBA, LYN, HCK, FCER1G, PIK3AP1, IL12B, CTSB, BIRC3, HLA-E, SRC	134	292	16792	5.14987	0.0390995
Annotation Cluster 13	Enrichment Score: 3,5004969136254083
Category	Term	Count	%	P-value	Genes	List Total	Pop Hits	Pop Total	Fold Enrichment	FDR
GOTERM_BP_ALL	GO:0044419~interspecies interaction between organisms	26	18.705	2.51348e-07	CCL3, VIM, CXCL8, ANPEP, CCL4, SRC, PFN1, CCL22, SQSTM1, IL2RG, PABPC1, PILRA, ENO1, CFLAR, CTBP1, IL2RA, LYN, HCK, HLA-C, BIRC3, SERPINB9, LAMP3, BNIP3L, CTSB, IL12B, ADAR	134	998	16792	3.26468	0.000468249
GOTERM_BP_ALL	GO:0044403~symbiosis, encompassing mutualism through parasitism	26	18.705	2.51348e-07	CCL3, VIM, CXCL8, ANPEP, CCL4, SRC, PFN1, CCL22, SQSTM1, IL2RG, PABPC1, PILRA, ENO1, CFLAR, CTBP1, IL2RA, LYN, HCK, HLA-C, BIRC3, SERPINB9, LAMP3, BNIP3L, CTSB, IL12B, ADAR	134	998	16792	3.26468	0.000468249
GOTERM_BP_ALL	GO:0043900~regulation of multi-organism process	15	10.7914	1.77002e-06	CCL3, IL2RA, HCK, CXCL8, BIRC3, CCL4, ADA, INHBA, CYBA, PFN1, LAMP3, SQSTM1, PABPC1, IL12B, ADAR	134	377	16792	4.98595	0.00329741
GOTERM_BP_ALL	GO:0016032~viral process	24	17.2662	1.95221e-06	CFLAR, CTBP1, CCL3, IL2RA, LYN, HCK, VIM, CXCL8, HLA-C, ANPEP, BIRC3, CCL4, SRC, PFN1, CCL22, LAMP3, BNIP3L, IL2RG, IL12B, CTSB, PABPC1, PILRA, ENO1, ADAR	134	966	16792	3.11338	0.00363681
GOTERM_BP_ALL	GO:0044764~multi-organism cellular process	24	17.2662	2.20551e-06	CFLAR, CTBP1, CCL3, IL2RA, LYN, HCK, VIM, CXCL8, HLA-C, ANPEP, BIRC3, CCL4, SRC, PFN1, CCL22, LAMP3, BNIP3L, IL2RG, IL12B, CTSB, PABPC1, PILRA, ENO1, ADAR	134	973	16792	3.09098	0.00410868
GOTERM_BP_ALL	GO:0043903~regulation of symbiosis, encompassing mutualism through parasitism	12	8.63309	1.67649e-05	PFN1, CCL3, LAMP3, IL2RA, SQSTM1, HCK, CXCL8, PABPC1, IL12B, BIRC3, CCL4, ADAR	134	285	16792	5.27636	0.0312276
GOTERM_BP_ALL	GO:0050792~regulation of viral process	11	7.91367	4.51672e-05	PFN1, CCL3, LAMP3, IL2RA, HCK, CXCL8, PABPC1, IL12B, BIRC3, CCL4, ADAR	134	262	16792	5.26125	0.0841107
Annotation Cluster 14	Enrichment Score: 3,2404591433851775
Category	Term	Count	%	P-value	Genes	List Total	Pop Hits	Pop Total	Fold Enrichment	FDR
GOTERM_BP_ALL	GO:0000302~response to reactive oxygen species	13	9.35252	1.08873e-07	LDHA, CYP1B1, PSAP, PRDX1, ADA, PARK7, SRC, SOD2, GCH1, CYBA, TXN, HBB, KDM6B	134	210	16792	7.7575	0.000202825
GOTERM_BP_ALL	GO:0009636~response to toxic substance	12	8.63309	6.10379e-07	CCL3, CYP1B1, PTGS2, LYN, GPX4, TXN, HBB, CCL4, PRDX1, KDM6B, PARK7, SOD2	134	202	16792	7.44436	0.0011371
GOTERM_BP_ALL	GO:0042542~response to hydrogen peroxide	10	7.19424	6.579e-07	LDHA, CYP1B1, PSAP, TXN, HBB, SRC, KDM6B, PARK7, ADA, SOD2	134	125	16792	10.0251	0.00122563
GOTERM_BP_ALL	GO:0006979~response to oxidative stress	15	10.7914	2.9605e-06	LDHA, CYP1B1, PTGS2, PSAP, PRDX1, ADA, PARK7, SRC, SOD2, GCH1, CYBA, GPX4, TXN, HBB, KDM6B	134	394	16792	4.77082	0.00551513
GOTERM_BP_ALL	GO:0010035~response to inorganic substance	16	11.5108	4.66102e-06	LDHA, CYP1B1, AQP9, PTGS2, PSAP, PRDX1, ADA, PARK7, SRC, SOD2, ID2, TXN, THBS1, HBB, IL1A, KDM6B	134	469	16792	4.27509	0.0086829
GOTERM_BP_ALL	GO:1903409~reactive oxygen species biosynthetic process	8	5.7554	4.92805e-06	CYBA, CYP1B1, PTGS2, IL1B, HBB, PARK7, SOD2, GCH1	134	85	16792	11.7942	0.00918032
Annotation Cluster 15	Enrichment Score: 3,141136172757865
Category	Term	Count	%	P-value	Genes	List Total	Pop Hits	Pop Total	Fold Enrichment	FDR
GOTERM_BP_ALL	GO:0001934~positive regulation of protein phosphorylation	26	18.705	2.78412e-08	IRAK2, CCL3, LYN, PSAP, C3, ITGA1, CCL4, SRC, PARK7, ANXA2, DUSP5, INHBA, CCL22, CD44, CCL20, CCL3L1, SQSTM1, MAP3K8, TXN, ILK, NPTN, IL1B, RAP1B, IL12B, THBS1, IL1A	134	890	16792	3.66084	5.18668e-05
GOTERM_BP_ALL	GO:0042327~positive regulation of phosphorylation	26	18.705	6.82309e-08	IRAK2, CCL3, LYN, PSAP, C3, ITGA1, CCL4, SRC, PARK7, ANXA2, DUSP5, INHBA, CCL22, CD44, CCL20, CCL3L1, SQSTM1, MAP3K8, TXN, ILK, NPTN, IL1B, RAP1B, IL12B, THBS1, IL1A	134	932	16792	3.49587	0.000127111
GOTERM_BP_ALL	GO:0043410~positive regulation of MAPK cascade	18	12.9496	2.88168e-07	IRAK2, CCL3, PSAP, ITGA1, CCL4, SRC, DUSP5, CCL22, CD44, CCL20, CCL3L1, MAP3K8, ILK, NPTN, IL1B, RAP1B, THBS1, IL1A	134	485	16792	4.65081	0.000536843
GOTERM_BP_ALL	GO:0045937~positive regulation of phosphate metabolic process	26	18.705	6.36477e-07	IRAK2, CCL3, LYN, PSAP, C3, ITGA1, CCL4, SRC, PARK7, ANXA2, DUSP5, INHBA, CCL22, CD44, CCL20, CCL3L1, SQSTM1, MAP3K8, TXN, ILK, NPTN, IL1B, RAP1B, IL12B, THBS1, IL1A	134	1049	16792	3.10596	0.00118572
GOTERM_BP_ALL	GO:0010562~positive regulation of phosphorus metabolic process	26	18.705	6.36477e-07	IRAK2, CCL3, LYN, PSAP, C3, ITGA1, CCL4, SRC, PARK7, ANXA2, DUSP5, INHBA, CCL22, CD44, CCL20, CCL3L1, SQSTM1, MAP3K8, TXN, ILK, NPTN, IL1B, RAP1B, IL12B, THBS1, IL1A	134	1049	16792	3.10596	0.00118572
Annotation Cluster 16	Enrichment Score: 3,0092999480030915
Category	Term	Count	%	P-value	Genes	List Total	Pop Hits	Pop Total	Fold Enrichment	FDR
GOTERM_BP_ALL	GO:0098609~cell-cell adhesion	38	27.3381	1.23158e-13	ALDOA, LDHA, CYP1B1, ASAP1, PRDX1, SRC, ADA, PKM, ACTG1, PFN1, RAC2, CD44, MAP3K8, ILK, FCER1G, IL1B, MSN, HBB, ENO1, ACTB, IL2RA, LYN, LGALS3, IL1RN, IDO1, HLA-E, MYH9, PARK7, FLNA, ANXA2, EIF4G2, CD83, CD58, CAPG, NPTN, IL12B, RAB10, LCP1	134	1164	16792	4.09099	2.29372e-10
GOTERM_BP_ALL	GO:0007155~cell adhesion	42	30.2158	3.26897e-11	ALDOA, LDHA, CYP1B1, ASAP1, CCL4, PRDX1, SRC, ADA, PKM, ACTG1, PFN1, RAC2, CD44, MAP3K8, ILK, IL1B, FCER1G, MSN, THBS1, HBB, ENO1, ACTB, IL2RA, LYN, LGALS3, HCK, IL1RN, ITGA1, IDO1, HLA-E, MYH9, PARK7, FLNA, ANXA2, EIF4G2, CD83, CD58, CAPG, NPTN, IL12B, RAB10, LCP1	134	1699	16792	3.0978	6.08994e-08
GOTERM_BP_ALL	GO:0022610~biological adhesion	42	30.2158	3.65206e-11	ALDOA, LDHA, CYP1B1, ASAP1, CCL4, PRDX1, SRC, ADA, PKM, ACTG1, PFN1, RAC2, CD44, MAP3K8, ILK, IL1B, FCER1G, MSN, THBS1, HBB, ENO1, ACTB, IL2RA, LYN, LGALS3, HCK, IL1RN, ITGA1, IDO1, HLA-E, MYH9, PARK7, FLNA, ANXA2, EIF4G2, CD83, CD58, CAPG, NPTN, IL12B, RAB10, LCP1	134	1705	16792	3.0869	6.80362e-08
GOTERM_BP_ALL	GO:0016337~single organismal cell-cell adhesion	25	17.9856	2.33751e-09	ACTB, IL2RA, CYP1B1, LGALS3, LYN, IL1RN, IDO1, MYH9, HLA-E, FLNA, SRC, ADA, ACTG1, CD83, RAC2, CD44, CD58, MAP3K8, ILK, IL1B, FCER1G, IL12B, MSN, HBB, LCP1	134	725	16792	4.32115	4.35466e-06
GOTERM_BP_ALL	GO:0098602~single organism cell adhesion	25	17.9856	9.49481e-09	ACTB, IL2RA, CYP1B1, LGALS3, LYN, IL1RN, IDO1, MYH9, HLA-E, FLNA, SRC, ADA, ACTG1, CD83, RAC2, CD44, CD58, MAP3K8, ILK, IL1B, FCER1G, IL12B, MSN, HBB, LCP1	134	779	16792	4.02161	1.76884e-05
GOTERM_BP_ALL	GO:0001775~cell activation	25	17.9856	1.78052e-07	ACTB, CCL3, IL2RA, LGALS3, LYN, CXCL8, IDO1, MYH9, HLA-E, FLNA, ADA, SRC, ACTG1, INHBA, CD83, RAC2, ID2, MAP3K8, ILK, IL1B, FCER1G, IL12B, THBS1, HBB, LCP1	134	910	16792	3.44268	0.000331701
GOTERM_BP_ALL	GO:0007159~leukocyte cell-cell adhesion	17	12.2302	1.7224e-06	IL2RA, LGALS3, LYN, IDO1, MYH9, HLA-E, ADA, SRC, CD83, RAC2, CD44, MAP3K8, IL1B, FCER1G, MSN, IL12B, LCP1	134	491	16792	4.33875	0.00320869
GOTERM_BP_ALL	GO:0002683~negative regulation of immune system process	15	10.7914	2.47694e-06	CCL3, IL2RA, LGALS3, LYN, IDO1, HLA-E, ADA, INHBA, SERPINB9, ID2, FCER1G, PIK3AP1, IL12B, THBS1, ADAR	134	388	16792	4.84459	0.00461432
GOTERM_BP_ALL	GO:0070486~leukocyte aggregation	16	11.5108	3.14062e-06	IL2RA, LGALS3, LYN, IDO1, HLA-E, MYH9, ADA, SRC, CD83, RAC2, CD44, MAP3K8, IL1B, FCER1G, IL12B, LCP1	134	454	16792	4.41633	0.00585066
GOTERM_BP_ALL	GO:0030155~regulation of cell adhesion	19	13.6691	3.21382e-06	IL2RA, CYP1B1, LGALS3, LYN, IL1RN, CXCL8, IDO1, HLA-E, ADA, SRC, FLNA, CD83, RAC2, CD44, MAP3K8, ILK, IL1B, IL12B, THBS1	134	643	16792	3.70289	0.00598702
GOTERM_BP_ALL	GO:0002694~regulation of leukocyte activation	16	11.5108	4.54223e-06	IL2RA, LGALS3, LYN, IDO1, HLA-E, ADA, SRC, CD83, INHBA, RAC2, ID2, MAP3K8, IL1B, FCER1G, IL12B, THBS1	134	468	16792	4.28422	0.00846162
GOTERM_BP_ALL	GO:0045321~leukocyte activation	20	14.3885	6.69672e-06	CCL3, IL2RA, LGALS3, LYN, CXCL8, IDO1, MYH9, HLA-E, ADA, SRC, INHBA, CD83, RAC2, ID2, MAP3K8, IL1B, FCER1G, IL12B, THBS1, LCP1	134	747	16792	3.35511	0.0124749
GOTERM_BP_ALL	GO:1903037~regulation of leukocyte cell-cell adhesion	13	9.35252	7.30587e-06	IL2RA, LGALS3, LYN, IDO1, HLA-E, ADA, SRC, CD83, CD44, RAC2, MAP3K8, IL1B, IL12B	134	313	16792	5.20471	0.0136096
GOTERM_BP_ALL	GO:0050865~regulation of cell activation	16	11.5108	1.02755e-05	IL2RA, LGALS3, LYN, IDO1, HLA-E, ADA, SRC, CD83, INHBA, RAC2, ID2, MAP3K8, IL1B, FCER1G, IL12B, THBS1	134	501	16792	4.00203	0.0191411
GOTERM_BP_ALL	GO:0022407~regulation of cell-cell adhesion	14	10.0719	1.20931e-05	IL2RA, LGALS3, LYN, IL1RN, IDO1, HLA-E, ADA, SRC, CD83, RAC2, CD44, MAP3K8, IL1B, IL12B	134	386	16792	4.54505	0.0225264
GOTERM_BP_ALL	GO:0070489~T cell aggregation	15	10.7914	1.21856e-05	IL2RA, LGALS3, LYN, IDO1, HLA-E, MYH9, ADA, SRC, CD83, RAC2, MAP3K8, IL1B, FCER1G, IL12B, LCP1	134	446	16792	4.21458	0.0226987
GOTERM_BP_ALL	GO:0042110~T cell activation	15	10.7914	1.21856e-05	IL2RA, LGALS3, LYN, IDO1, HLA-E, MYH9, ADA, SRC, CD83, RAC2, MAP3K8, IL1B, FCER1G, IL12B, LCP1	134	446	16792	4.21458	0.0226987
GOTERM_BP_ALL	GO:0071593~lymphocyte aggregation	15	10.7914	1.24956e-05	IL2RA, LGALS3, LYN, IDO1, HLA-E, MYH9, ADA, SRC, CD83, RAC2, MAP3K8, IL1B, FCER1G, IL12B, LCP1	134	447	16792	4.20515	0.0232761
GOTERM_BP_ALL	GO:0051249~regulation of lymphocyte activation	14	10.0719	2.34185e-05	IL2RA, LGALS3, LYN, IDO1, HLA-E, ADA, SRC, CD83, INHBA, RAC2, ID2, MAP3K8, IL1B, IL12B	134	411	16792	4.26858	0.0436186
GOTERM_BP_ALL	GO:0050863~regulation of T cell activation	12	8.63309	2.61129e-05	CD83, IL2RA, LGALS3, RAC2, LYN, MAP3K8, IL1B, IDO1, IL12B, HLA-E, SRC, ADA	134	299	16792	5.0293	0.0486359
Annotation Cluster 17	Enrichment Score: 2,87362196999978
Category	Term	Count	%	P-value	Genes	List Total	Pop Hits	Pop Total	Fold Enrichment	FDR
GOTERM_BP_ALL	GO:2000377~regulation of reactive oxygen species metabolic process	10	7.19424	3.55747e-06	CYBA, CYP1B1, RAC2, PTGS2, IL1B, THBS1, HBB, PARK7, SOD2, GCH1	134	153	16792	8.19042	0.00662719
GOTERM_BP_ALL	GO:1903409~reactive oxygen species biosynthetic process	8	5.7554	4.92805e-06	CYBA, CYP1B1, PTGS2, IL1B, HBB, PARK7, SOD2, GCH1	134	85	16792	11.7942	0.00918032
GOTERM_BP_ALL	GO:0072593~reactive oxygen species metabolic process	11	7.91367	1.08997e-05	CYBA, CYP1B1, RAC2, PTGS2, IL1B, THBS1, HBB, PRDX1, PARK7, SOD2, GCH1	134	222	16792	6.20922	0.0203037
Annotation Cluster 18	Enrichment Score: 2,602766587784592
Category	Term	Count	%	P-value	Genes	List Total	Pop Hits	Pop Total	Fold Enrichment	FDR
GOTERM_BP_ALL	GO:0001819~positive regulation of cytokine production	18	12.9496	1.0655e-08	CCL3, CYP1B1, PTGS2, C3, IDO1, BIRC3, HLA-E, PARK7, SRC, CD83, CYBA, CCL20, CD58, IL1B, FCER1G, IL12B, THBS1, IL1A	134	386	16792	5.84363	1.98498e-05
GOTERM_BP_ALL	GO:0001817~regulation of cytokine production	20	14.3885	1.42837e-07	CCL3, CYP1B1, LYN, PTGS2, C3, IDO1, BIRC3, HLA-E, PARK7, SRC, INHBA, CD83, CYBA, CCL20, CD58, IL1B, FCER1G, IL12B, THBS1, IL1A	134	577	16792	4.34362	0.000266098
GOTERM_BP_ALL	GO:0001816~cytokine production	20	14.3885	5.61138e-07	CCL3, CYP1B1, LYN, PTGS2, C3, IDO1, BIRC3, HLA-E, PARK7, SRC, INHBA, CD83, CYBA, CCL20, CD58, IL1B, FCER1G, IL12B, THBS1, IL1A	134	631	16792	3.9719	0.00104537
